# Supplementary material for: Single-cell RNA-Seq analysis of diabetic wound macrophages in STZ-induced mice
Source: J Cell Commun Signal. 2022 Nov 29;17(1):103–20. doi: 10.1007/s12079-022-00707-w (PMC10030741; doi:10.1007/s12079-022-00707-w)
Supplement: Supplementary file 2 — Supplementary Material 2 [file 12079_2022_707_MOESM2_ESM.xlsx]

## Sheet: sheet1
allmarkers.gene	p_val	avg_logFC	pct.1	pct.2	p_val_adj	cluster
Cxcr2	0	1.29178	0.505	0.177	0	0
Csf3r	0	1.19268	0.632	0.323	0	0
Il1r2	0	1.18115	0.845	0.599	0	0
Lrg1	0	1.05416	0.486	0.272	0	0
Hcar2	0	1.02665	0.718	0.373	0	0
Sell	0	1.01306	0.565	0.319	0	0
Hdc	0	1.00452	0.848	0.541	0	0
Btg2	0	0.998608	0.608	0.463	0	0
H2-Q10	0	0.987303	0.385	0.168	0	0
Ccrl2	0	0.974941	0.753	0.654	0	0
Ccr1	0	0.943351	0.784	0.597	0	0
Sorl1	0	0.915595	0.565	0.398	0	0
Trem1	0	0.905713	0.764	0.515	0	0
Cd300lf	0	0.904915	0.537	0.342	0	0
Dusp1	0	0.881145	0.88	0.825	0	0
Lmnb1	0	0.865791	0.796	0.704	0	0
Cebpb	0	0.853557	0.9	0.826	0	0
Mxd1	0	0.851187	0.872	0.763	0	0
Ets2	0	0.842305	0.815	0.676	0	0
2810474O19Rik	0	0.835372	0.697	0.566	0	0
Slc7a11	0	0.804778	0.772	0.561	0	0
Grina	0	0.794095	0.776	0.63	0	0
Ifitm1	0	0.757731	0.735	0.626	0	0
Ccl3	0	0.751455	0.905	0.864	0	0
Clec4d	0	0.751102	0.918	0.774	0	0
Srgn	0	0.712842	0.975	0.959	0	0
Marcksl1	0	0.708787	0.861	0.834	0	0
Pnrc1	0	0.706435	0.755	0.731	0	0
Tpd52	0	0.691364	0.791	0.758	0	0
Clec4e	0	0.686259	0.934	0.854	0	0
Il1b	0	0.685117	0.942	0.821	0	0
Ier5	0	0.675293	0.825	0.817	0	0
Nlrp3	0	0.672966	0.877	0.824	0	0
Rnf149	0	0.651801	0.885	0.83	0	0
Il1rn	0	0.636545	0.829	0.762	0	0
Acod1	0	0.628142	0.875	0.627	0	0
Litaf	0	0.624328	0.834	0.824	0	0
Smox	0	0.621492	0.819	0.78	0	0
S100a9	0	0.593191	0.923	0.775	0	0
Rab7	0	0.591525	0.837	0.839	0	0
Nfkbia	0	0.586306	0.955	0.954	0	0
Kdm6b	0	0.57575	0.846	0.863	0	0
Mcl1	0	0.566057	0.91	0.898	0	0
S100a11	0	0.558469	0.908	0.912	0	0
Cd14	0	0.555375	0.867	0.813	0	0
Plek	0	0.550935	0.902	0.862	0	0
Cxcl2	0	0.522195	0.995	0.986	0	0
S100a8	0	0.517872	0.913	0.797	0	0
Fth1	0	0.483501	0.994	0.996	0	0
Ubc	0	0.463108	0.973	0.972	0	0
Cd9	1.79593e-304	0.620726	0.721	0.597	3.84491e-300	0
Slpi	1.64726e-292	0.39647	0.836	0.724	3.52662e-288	0
Sh2d3c	8.77221e-292	0.96661	0.432	0.243	1.87804e-287	0
Cd24a	2.10245e-287	0.630175	0.699	0.539	4.50113e-283	0
Cd53	2.10608e-287	0.466427	0.851	0.861	4.5089e-283	0
Pim1	3.91298e-278	0.419074	0.932	0.939	8.37731e-274	0
Tyrobp	1.27924e-277	0.457468	0.885	0.879	2.73872e-273	0
C5ar1	1.63932e-273	0.60709	0.754	0.702	3.50962e-269	0
Sgms2	5.08641e-269	0.688991	0.645	0.518	1.08895e-264	0
Trib1	7.71697e-266	0.684799	0.723	0.683	1.65213e-261	0
Ifitm2	5.24236e-263	0.53071	0.832	0.841	1.12234e-258	0
Ankrd33b	6.06131e-257	0.821652	0.542	0.392	1.29767e-252	0
Entpd1	2.27764e-239	0.756674	0.609	0.506	4.87619e-235	0
Mmp9	9.6685e-238	0.692228	0.475	0.304	2.06993e-233	0
4833407H14Rik	2.07864e-236	0.838325	0.372	0.206	4.45016e-232	0
Ptafr	9.75733e-228	0.616298	0.701	0.675	2.08895e-223	0
Nfkbiz	3.14033e-222	0.461952	0.816	0.798	6.72314e-218	0
Zfp36	8.72471e-220	0.537055	0.875	0.878	1.86787e-215	0
Cd33	2.10549e-218	0.688748	0.558	0.425	4.50764e-214	0
Sema4d	4.49457e-218	0.637367	0.701	0.687	9.62243e-214	0
Csf1	2.17927e-217	0.950509	0.373	0.209	4.66559e-213	0
Lilr4b	4.57591e-208	0.429454	0.847	0.829	9.79657e-204	0
Il1f9	3.89028e-206	0.54544	0.489	0.294	8.32869e-202	0
Slfn4	1.61601e-205	0.326232	0.721	0.589	3.45972e-201	0
Fpr2	7.15499e-203	0.575174	0.547	0.375	1.53181e-198	0
Rhog	6.84666e-202	0.574747	0.756	0.81	1.4658e-197	0
Junb	4.20154e-201	0.611357	0.783	0.822	8.99508e-197	0
Gadd45b	1.54582e-199	0.770807	0.646	0.637	3.30944e-195	0
Samsn1	6.77423e-195	0.541214	0.663	0.553	1.4503e-190	0
Dedd2	1.02021e-181	0.926249	0.373	0.24	2.18416e-177	0
Antxr2	6.95519e-177	0.661477	0.619	0.587	1.48904e-172	0
Sirpb1b	1.72962e-176	0.796508	0.305	0.172	3.70295e-172	0
Tgoln1	5.93997e-175	0.639808	0.659	0.684	1.27169e-170	0
Gsr	8.98371e-173	0.745264	0.492	0.392	1.92332e-168	0
Vmp1	7.29774e-169	0.835388	0.582	0.561	1.56237e-164	0
Themis2	3.06053e-167	0.746185	0.354	0.218	6.55229e-163	0
Btg1	6.1435e-166	0.479798	0.748	0.783	1.31526e-161	0
Hp	5.109e-164	0.78386	0.383	0.247	1.09379e-159	0
Eif1	4.14404e-162	0.37606	0.814	0.871	8.87197e-158	0
Lilrb4	2.68543e-159	0.654138	0.598	0.547	5.74924e-155	0
Ptgs2os2	6.15906e-152	0.684014	0.211	0.098	1.31859e-147	0
Tgm2	6.30386e-152	0.651424	0.621	0.611	1.34959e-147	0
Ifrd1	1.78208e-151	0.498647	0.815	0.864	3.81525e-147	0
Mirt1	2.49951e-149	0.727566	0.223	0.107	5.3512e-145	0
Efhd2	1.5337e-147	0.485047	0.734	0.759	3.28349e-143	0
Msrb1	2.59917e-147	0.772677	0.522	0.469	5.56457e-143	0
Nfe2l2	8.52836e-143	0.543755	0.676	0.685	1.82584e-138	0
Asprv1	1.06011e-136	0.780958	0.414	0.298	2.26959e-132	0
Tgif1	8.19395e-136	0.519458	0.689	0.737	1.75424e-131	0
Fxyd5	6.23138e-135	0.432679	0.751	0.794	1.33408e-130	0
Klf2	5.94925e-134	0.691461	0.493	0.411	1.27367e-129	0
Mcemp1	6.15117e-131	0.67682	0.446	0.339	1.3169e-126	0
Rdh12	1.96348e-124	0.78727	0.35	0.232	4.20361e-120	0
Ptgs2	1.72013e-121	0.455314	0.725	0.697	3.68262e-117	0
Ppp1r15a	2.09043e-118	0.565262	0.641	0.678	4.47539e-114	0
Csf2ra	1.24025e-116	0.498279	0.692	0.732	2.65525e-112	0
Slc16a3	1.15724e-115	0.788506	0.385	0.298	2.47754e-111	0
Cd300ld	4.20102e-113	0.785779	0.374	0.288	8.99396e-109	0
Gm39321	9.25918e-113	0.515697	0.113	0.041	1.9823e-108	0
Trem3	2.73922e-107	0.597241	0.227	0.127	5.8644e-103	0
Trim30b	9.18463e-107	0.606278	0.241	0.138	1.96634e-102	0
Lcp1	1.19921e-106	0.301653	0.832	0.88	2.5674e-102	0
Pglyrp1	1.74507e-104	0.561715	0.271	0.162	3.73602e-100	0
Nudt4	4.22416e-104	0.658248	0.411	0.324	9.0435e-100	0
Il1rap	4.28822e-104	0.643114	0.287	0.185	9.18066e-100	0
Tnfaip2	1.04753e-101	0.593055	0.652	0.673	2.24265e-97	0
Slc15a3	2.90742e-97	0.516417	0.582	0.574	6.22449e-93	0
Tnfrsf1b	1.46748e-96	0.38845	0.741	0.799	3.14173e-92	0
Ddx5	1.02758e-90	0.26433	0.852	0.899	2.19995e-86	0
Selenon	8.59163e-90	0.708291	0.294	0.207	1.83938e-85	0
Dhrs9	1.14966e-88	0.61488	0.177	0.095	2.46131e-84	0
Snx20	5.82464e-88	0.701946	0.421	0.372	1.247e-83	0
Marcks	2.23958e-80	0.421925	0.687	0.729	4.79472e-76	0
Slc2a3	9.86995e-79	0.721955	0.216	0.132	2.11306e-74	0
Osgin1	1.55349e-77	0.714983	0.201	0.122	3.32587e-73	0
Vps37b	9.79562e-74	0.651565	0.49	0.471	2.09714e-69	0
Il15	8.26704e-73	0.617673	0.193	0.118	1.76989e-68	0
Fosl2	4.19027e-72	0.517595	0.596	0.655	8.97095e-68	0
Emilin2	6.11168e-72	0.436072	0.638	0.685	1.30845e-67	0
Vasp	6.34663e-72	0.40461	0.653	0.719	1.35875e-67	0
Tnfrsf23	7.77734e-71	0.612959	0.27	0.189	1.66505e-66	0
Steap4	6.86855e-70	0.488357	0.111	0.051	1.47049e-65	0
2310001H17Rik	7.92407e-70	0.587211	0.2	0.126	1.69646e-65	0
Mapkapk2	4.50828e-65	0.359928	0.701	0.791	9.65178e-61	0
Ypel3	1.93612e-64	0.636148	0.426	0.405	4.14503e-60	0
Adam8	2.69268e-64	0.426046	0.676	0.719	5.76475e-60	0
Rab44	1.8764e-62	0.54923	0.188	0.116	4.01717e-58	0
Adipor1	2.08225e-62	0.579285	0.485	0.509	4.45789e-58	0
Ccnl1	2.31861e-61	0.360991	0.715	0.815	4.96391e-57	0
Snap23	8.43675e-61	0.646565	0.431	0.431	1.80622e-56	0
Tlr6	5.47848e-59	0.566204	0.186	0.12	1.17289e-54	0
Rasip1	1.52467e-58	0.504565	0.15	0.086	3.26417e-54	0
Fam134b	1.10351e-56	0.579436	0.356	0.311	2.3625e-52	0
Gla	4.48024e-56	0.599414	0.533	0.583	9.59175e-52	0
F5	4.53405e-56	0.535722	0.127	0.07	9.70694e-52	0
Bcl2l11	3.30053e-55	0.505488	0.603	0.672	7.06611e-51	0
Siglece	7.00382e-55	0.535052	0.206	0.14	1.49945e-50	0
G0s2	8.41159e-54	0.438709	0.277	0.198	1.80084e-49	0
Spag9	1.48491e-53	0.48444	0.605	0.69	3.17904e-49	0
Csf2rb	1.90907e-53	0.357607	0.652	0.685	4.08713e-49	0
Egr1	8.36011e-53	0.631876	0.52	0.504	1.78982e-48	0
Fem1c	1.43688e-52	0.562254	0.506	0.551	3.07621e-48	0
Crispld2	8.79433e-52	0.496419	0.134	0.077	1.88278e-47	0
Rab20	4.40234e-50	0.481991	0.514	0.541	9.42496e-46	0
Jdp2	4.00909e-48	0.527159	0.487	0.502	8.58305e-44	0
Stfa2l1	4.22547e-47	0.403376	0.334	0.267	9.04632e-43	0
Csrnp1	1.48975e-46	0.42989	0.65	0.735	3.1894e-42	0
Jund	1.15914e-45	0.27424	0.823	0.884	2.48161e-41	0
F630028O10Rik	1.16869e-45	0.50004	0.164	0.106	2.50205e-41	0
Gadd45a	1.21268e-45	0.369431	0.445	0.395	2.59624e-41	0
Gfod1	5.02823e-44	0.615906	0.207	0.153	1.07649e-39	0
Nfam1	1.56553e-43	0.693535	0.315	0.283	3.35164e-39	0
Slc40a1	1.82372e-43	0.449819	0.106	0.059	3.9044e-39	0
Gpr35	1.20993e-42	0.636619	0.323	0.29	2.59035e-38	0
Irak2	1.70271e-40	0.489771	0.523	0.585	3.64533e-36	0
Ier3	1.2538e-39	0.491263	0.67	0.733	2.68427e-35	0
Lilra6	2.29018e-39	0.460764	0.137	0.087	4.90305e-35	0
Irf1	8.01142e-39	0.266217	0.192	0.319	1.71517e-34	0
Selplg	2.05738e-38	0.534921	0.494	0.544	4.40464e-34	0
Syk	8.24122e-38	0.412562	0.561	0.636	1.76436e-33	0
Nr4a1	1.57357e-37	0.586738	0.52	0.563	3.36885e-33	0
Txnip	3.66902e-37	0.629474	0.3	0.262	7.85502e-33	0
Igf1r	5.7421e-36	0.513487	0.246	0.195	1.22933e-31	0
Gda	2.37302e-33	0.492176	0.476	0.5	5.0804e-29	0
Cdk2ap2	6.03385e-33	0.669316	0.397	0.416	1.29179e-28	0
Suco	2.63161e-32	0.555478	0.44	0.46	5.63402e-28	0
Lyst	2.65508e-32	0.573407	0.259	0.22	5.68425e-28	0
Cyp4f18	2.77474e-32	0.601096	0.332	0.303	5.94044e-28	0
Ppp1r3b	2.58135e-31	0.442455	0.106	0.065	5.52641e-27	0
Ripor2	8.18048e-31	0.488279	0.173	0.127	1.75136e-26	0
Slc2a6	1.65763e-28	0.476342	0.252	0.212	3.54883e-24	0
Trpm2	2.12623e-28	0.40251	0.106	0.067	4.55205e-24	0
Atg3	3.47026e-28	0.270986	0.153	0.253	7.42948e-24	0
Gm26532	1.02541e-27	0.480479	0.133	0.093	2.1953e-23	0
Ell2	2.15399e-27	0.405451	0.56	0.634	4.61147e-23	0
Rb1cc1	2.17011e-27	0.252106	0.194	0.306	4.64599e-23	0
Kpna4	4.25458e-27	0.591951	0.399	0.432	9.10862e-23	0
Zyx	6.06601e-27	0.510106	0.493	0.555	1.29867e-22	0
Stk17b	7.89668e-27	0.516284	0.511	0.585	1.6906e-22	0
Fgr	1.08769e-26	0.516112	0.387	0.397	2.32863e-22	0
Ero1l	3.05327e-26	0.29149	0.142	0.23	6.53674e-22	0
Tlr13	7.94459e-26	0.537159	0.277	0.25	1.70086e-21	0
Kcnj2	9.99329e-26	0.469895	0.145	0.104	2.13946e-21	0
Card19	1.0951e-25	0.408216	0.517	0.607	2.34449e-21	0
Chil1	2.81592e-25	0.370362	0.26	0.213	6.0286e-21	0
Cebpd	3.46189e-25	0.600812	0.176	0.139	7.41157e-21	0
Nfkbid	4.07443e-25	0.545962	0.433	0.469	8.72295e-21	0
Dusp16	4.21804e-25	0.564809	0.309	0.292	9.0304e-21	0
Ndel1	3.07923e-24	0.513472	0.503	0.605	6.59233e-20	0
Slc20a1	4.16847e-24	0.372446	0.222	0.341	8.92427e-20	0
Nktr	6.73312e-24	0.265855	0.298	0.449	1.44149e-19	0
Dgat1	2.40764e-23	0.55739	0.382	0.382	5.15452e-19	0
Rabgef1	2.57136e-23	0.436656	0.507	0.587	5.50503e-19	0
Fas	2.84098e-23	0.492299	0.328	0.318	6.08225e-19	0
Gcnt2	7.24944e-23	0.523385	0.269	0.246	1.55203e-18	0
St3gal6	3.16839e-22	0.410684	0.193	0.154	6.78321e-18	0
Cited2	3.35085e-22	0.273792	0.259	0.391	7.17383e-18	0
Mir142hg	6.54007e-22	0.594014	0.222	0.193	1.40016e-17	0
Fgl2	7.93649e-22	0.578163	0.301	0.29	1.69912e-17	0
Stx11	9.33553e-22	0.406257	0.51	0.57	1.99864e-17	0
Rnf11	1.74451e-21	0.500566	0.362	0.373	3.73481e-17	0
Nisch	1.9952e-21	0.293363	0.212	0.324	4.27152e-17	0
Tcn2	8.93067e-21	0.283775	0.199	0.307	1.91197e-16	0
Fam76a	2.73765e-20	0.260502	0.167	0.259	5.86103e-16	0
Snx18	4.86527e-20	0.450153	0.453	0.513	1.04161e-15	0
Prdm2	1.21337e-19	0.28681	0.204	0.31	2.5977e-15	0
Ptprc	1.96133e-19	0.281112	0.653	0.766	4.19902e-15	0
Adprh	2.1908e-19	0.263353	0.182	0.28	4.69028e-15	0
Rhob	2.69604e-19	0.274204	0.314	0.455	5.77196e-15	0
Rsrp1	4.0043e-19	0.257093	0.275	0.413	8.57281e-15	0
Cdc42ep3	1.48886e-18	0.54391	0.16	0.129	3.1875e-14	0
Rab8a	2.00092e-18	0.27945	0.24	0.365	4.28378e-14	0
Pnisr	2.27596e-18	0.263987	0.204	0.303	4.8726e-14	0
Ing3	3.02604e-18	0.261022	0.123	0.191	6.47844e-14	0
Slfn1	3.1826e-18	0.44866	0.261	0.235	6.81364e-14	0
Rac2	3.82619e-18	0.382015	0.509	0.59	8.19149e-14	0
Il18rap	4.08856e-18	0.43357	0.163	0.131	8.75321e-14	0
Ogfrl1	5.73622e-18	0.597875	0.281	0.275	1.22807e-13	0
1810058I24Rik	8.30954e-18	0.284559	0.238	0.36	1.77899e-13	0
March7	9.71648e-18	0.555476	0.437	0.513	2.0802e-13	0
Tnfsf14	1.53998e-17	0.514891	0.246	0.226	3.29693e-13	0
Midn	1.82024e-17	0.328631	0.207	0.313	3.89694e-13	0
Nr4a3	3.93115e-17	0.36937	0.534	0.6	8.41621e-13	0
Adgre5	2.19352e-16	0.274603	0.242	0.358	4.69611e-12	0
Tnfaip3	2.43057e-16	0.263912	0.689	0.803	5.2036e-12	0
Eif5	2.63106e-16	0.303446	0.652	0.78	5.63284e-12	0
Srsf5	3.19202e-16	0.365756	0.527	0.645	6.83379e-12	0
Sec22c	4.17161e-16	0.445351	0.102	0.074	8.931e-12	0
Igsf6	8.73806e-16	0.494702	0.417	0.461	1.87073e-11	0
Sf3b1	7.14048e-15	0.273894	0.635	0.773	1.52871e-10	0
Neurl3	9.34113e-15	0.44188	0.439	0.491	1.99984e-10	0
A530064D06Rik	1.16926e-14	0.369231	0.116	0.089	2.50326e-10	0
Mgea5	1.1917e-14	0.262539	0.231	0.338	2.55131e-10	0
Nfkb2	1.59399e-14	0.251162	0.3	0.44	3.41258e-10	0
Preb	2.51285e-14	0.25378	0.122	0.181	5.37977e-10	0
Sun2	3.92583e-14	0.262199	0.291	0.429	8.40482e-10	0
Hgsnat	6.13502e-14	0.576402	0.236	0.223	1.31345e-09	0
Dgat2	8.55372e-14	0.467063	0.206	0.183	1.83127e-09	0
Gm5483	1.30344e-13	0.307262	0.291	0.27	2.79054e-09	0
Ier2	3.79579e-13	0.274043	0.204	0.289	8.1264e-09	0
Chst11	4.15148e-13	0.429192	0.202	0.182	8.8879e-09	0
Fuca2	4.70511e-13	0.318765	0.172	0.25	1.00732e-08	0
Lamp2	8.0036e-13	0.293745	0.633	0.743	1.71349e-08	0
Cwc25	9.55799e-13	0.293399	0.169	0.242	2.04627e-08	0
Ncf1	1.73682e-12	0.418779	0.434	0.487	3.71836e-08	0
Maff	1.8376e-12	0.414942	0.479	0.572	3.93412e-08	0
Kctd12	1.84463e-12	0.433609	0.469	0.547	3.94916e-08	0
Map1lc3b	1.90665e-12	0.419659	0.482	0.602	4.08194e-08	0
Ubap1	3.40223e-12	0.26692	0.207	0.294	7.28384e-08	0
Tnfrsf26	7.89065e-12	0.382049	0.206	0.183	1.68931e-07	0
Vamp2	8.08289e-12	0.255851	0.128	0.184	1.73047e-07	0
Napa	8.63085e-12	0.283538	0.319	0.467	1.84778e-07	0
Mrpl33	1.89299e-11	0.31384	0.288	0.419	4.0527e-07	0
Usp38	2.06117e-11	0.303583	0.151	0.215	4.41277e-07	0
Isy1	2.15077e-11	0.29531	0.172	0.242	4.60459e-07	0
Erbin	2.39362e-11	0.267172	0.382	0.558	5.12451e-07	0
Ptk2b	4.66357e-11	0.307473	0.236	0.334	9.98423e-07	0
Dennd4a	5.65681e-11	0.368707	0.541	0.657	1.21107e-06	0
Eea1	6.92947e-11	0.325998	0.315	0.441	1.48353e-06	0
Sirpb1c	1.40236e-10	0.446439	0.284	0.29	3.00231e-06	0
Fgd3	1.53954e-10	0.46159	0.212	0.199	3.296e-06	0
Ddx3y	2.69343e-10	0.333959	0.282	0.4	5.76637e-06	0
Abtb2	4.91306e-10	0.458528	0.22	0.212	1.05184e-05	0
Cpeb2	5.03875e-10	0.353017	0.209	0.294	1.07875e-05	0
Tra2a	2.18714e-09	0.547498	0.394	0.466	4.68246e-05	0
Vegfa	2.73024e-09	0.277825	0.254	0.337	5.84517e-05	0
Fmnl1	2.83768e-09	0.391437	0.466	0.562	6.07518e-05	0
Mylip	2.90568e-09	0.268077	0.166	0.226	6.22077e-05	0
Rab11fip1	3.22799e-09	0.345849	0.459	0.531	6.9108e-05	0
Adgrg3	4.60226e-09	0.331415	0.122	0.101	9.85298e-05	0
Baz2b	6.31653e-09	0.359677	0.265	0.368	0.000135231	0
Il23a	6.62768e-09	0.444586	0.106	0.085	0.000141892	0
Pfkfb3	7.35461e-09	0.307246	0.238	0.326	0.000157455	0
Braf	7.39163e-09	0.57439	0.26	0.271	0.000158247	0
Plk3	8.2366e-09	0.449668	0.189	0.175	0.000176337	0
Plekho2	1.16222e-08	0.304285	0.326	0.465	0.000248819	0
Pbx1	1.80983e-08	0.346818	0.113	0.095	0.000387466	0
Hectd1	2.15031e-08	0.303678	0.329	0.468	0.00046036	0
Fus	2.16955e-08	0.276471	0.566	0.715	0.000464479	0
Ncf4	3.28747e-08	0.282131	0.209	0.287	0.000703815	0
Gadd45g	3.41833e-08	0.465669	0.193	0.264	0.000731831	0
Slc31a2	3.52767e-08	0.250691	0.178	0.239	0.000755239	0
Sat1	4.18742e-08	0.343469	0.582	0.712	0.000896485	0
Pilra	4.20884e-08	0.407786	0.222	0.215	0.00090107	0
Optn	6.5845e-08	0.312582	0.117	0.1	0.00140968	0
Sik1	9.0817e-08	0.289405	0.259	0.354	0.0019443	0
AB124611	1.03896e-07	0.293088	0.203	0.279	0.00222432	0
Dhx40	1.04097e-07	0.435817	0.209	0.285	0.00222861	0
Ncf2	1.28073e-07	0.451398	0.421	0.512	0.00274191	0
Tnfrsf1a	1.59138e-07	0.326177	0.236	0.327	0.00340699	0
Igf2r	1.62533e-07	0.27981	0.154	0.208	0.00347967	0
Gm5150	1.72966e-07	0.412965	0.145	0.133	0.00370304	0
Pmaip1	2.29765e-07	0.264352	0.191	0.255	0.00491903	0
Cyth1	2.43261e-07	0.325362	0.257	0.358	0.00520797	0
Rasa2	3.564e-07	0.3078	0.24	0.323	0.00763016	0
Slc27a4	7.90895e-07	0.365899	0.178	0.166	0.0169323	0
N4bp2l1	8.41652e-07	0.464351	0.198	0.196	0.0180189	0
Arl5b	1.02024e-06	0.322241	0.231	0.312	0.0218424	0
Il10rb	1.27842e-06	0.423916	0.399	0.484	0.0273698	0
Rabgap1	1.29407e-06	0.270958	0.081	0.11	0.0277047	0
Iqsec1	1.38056e-06	0.390917	0.224	0.222	0.0295565	0
Bcl2l1	1.46506e-06	0.307079	0.202	0.267	0.0313655	0
Basp1	2.86347e-06	0.362726	0.559	0.653	0.0613041	0
Gmfg	3.30776e-06	0.296211	0.23	0.309	0.0708158	0
Carhsp1	3.54384e-06	0.287446	0.157	0.206	0.0758701	0
Olr1	3.93063e-06	0.423603	0.187	0.178	0.0841509	0
Sntb2	4.0252e-06	0.310845	0.183	0.241	0.0861755	0
Heca	4.09147e-06	0.259079	0.157	0.207	0.0875943	0
Hist1h2bc	4.30062e-06	0.269468	0.149	0.195	0.0920719	0
Zfp263	4.31643e-06	0.286569	0.207	0.274	0.0924104	0
Slc16a6	4.4218e-06	0.281749	0.121	0.159	0.0946664	0
Arrdc3	4.43111e-06	0.409496	0.121	0.109	0.0948656	0
Bst1	7.15658e-06	0.272032	0.184	0.243	0.153215	0
Bcl3	7.75153e-06	0.320943	0.273	0.377	0.165952	0
Rab32	9.79326e-06	0.439675	0.343	0.391	0.209664	0
Gm26809	1.22633e-05	0.357647	0.115	0.101	0.262545	0
Sbno1	1.34761e-05	0.348512	0.305	0.418	0.288509	0
Prkd3	1.5557e-05	0.271938	0.177	0.227	0.333059	0
Ppp1r2	1.69269e-05	0.350919	0.26	0.358	0.362388	0
Gdi1	2.20525e-05	0.294978	0.159	0.208	0.472122	0
Tbc1d23	2.36942e-05	0.284628	0.119	0.154	0.50727	0
Klf3	2.42497e-05	0.559709	0.301	0.341	0.519161	0
Fam32a	2.76363e-05	0.400151	0.194	0.259	0.591667	0
Kras	3.75772e-05	0.326632	0.337	0.468	0.80449	0
Arrdc4	4.97447e-05	0.305423	0.198	0.256	1	0
Ddx3x	5.16352e-05	0.313851	0.549	0.689	1	0
Nfil3	7.13314e-05	0.339679	0.261	0.346	1	0
Ccnl2	8.23642e-05	0.299474	0.35	0.483	1	0
Atp1a3	8.28651e-05	0.344289	0.144	0.186	1	0
Ube2b	0.000140729	0.276971	0.373	0.525	1	0
Phf21a	0.000147694	0.290981	0.121	0.154	1	0
Cxcr4	0.000211174	0.445121	0.429	0.526	1	0
Dhrs7	0.000231653	0.299198	0.127	0.161	1	0
Nadk	0.000347854	0.328647	0.265	0.352	1	0
Map4k2	0.00035277	0.30398	0.111	0.102	1	0
Chd7	0.000362442	0.412422	0.381	0.445	1	0
Klra2	0.000389105	0.315246	0.179	0.177	1	0
Fbxl5	0.000436781	0.4969	0.23	0.246	1	0
Itgax	0.000455115	0.27583	0.146	0.182	1	0
Ddx6	0.000574311	0.339044	0.516	0.663	1	0
Gsk3a	0.000593174	0.35082	0.227	0.299	1	0
Hspa4l	0.000764732	0.383766	0.134	0.167	1	0
Klf7	0.000882941	0.463783	0.224	0.237	1	0
Tnf	0.000987195	0.493861	0.614	0.747	1	0
Orai2	0.00101497	0.31654	0.169	0.213	1	0
Birc3	0.00103969	0.422548	0.362	0.432	1	0
Jun	0.00127902	0.364847	0.449	0.584	1	0
Taldo1	0.00133588	0.314622	0.407	0.564	1	0
Ogt	0.00221982	0.306636	0.147	0.183	1	0
Dusp6	0.00233435	0.403865	0.182	0.228	1	0
Irak3	0.00250363	0.395553	0.245	0.261	1	0
Fcgr3	0.00260187	0.257456	0.378	0.492	1	0
Slc11a1	0.00299609	0.306036	0.368	0.484	1	0
Sh2b2	0.00309674	0.34796	0.223	0.282	1	0
Wbp1l	0.00330138	0.321538	0.15	0.187	1	0
Rbms1	0.00335034	0.25712	0.526	0.652	1	0
Pnpla7	0.00353545	0.282107	0.104	0.128	1	0
Lrrc25	0.00526084	0.297413	0.226	0.287	1	0
Trim30a	0.00640572	0.341837	0.285	0.367	1	0
Elmsan1	0.00669555	0.40714	0.194	0.243	1	0
Jaml	0.00672818	0.338178	0.126	0.123	1	0
Cd300lb	0.00687972	0.255075	0.098	0.12	1	0
Rlf	0.00692288	0.379298	0.19	0.235	1	0
Pts	0.00722254	0.295959	0.196	0.239	1	0
Osm	0.00932168	0.431089	0.358	0.421	1	0
Sidt2	0.0096525	0.346111	0.262	0.338	1	0
Gm5483	0	1.2264	0.481	0.24	0	1
Il1f9	0	1.21087	0.716	0.263	0	1
Ccl3	0	1.17201	0.97	0.855	0	1
Acod1	0	1.1699	0.969	0.618	0	1
Stfa2l1	0	1.15812	0.5	0.241	0	1
Hcar2	0	1.14742	0.844	0.361	0	1
S100a9	0	1.09232	0.985	0.769	0	1
Asprv1	0	1.09227	0.515	0.285	0	1
Fpr1	0	1.0851	0.704	0.313	0	1
Slpi	0	1.07959	0.958	0.707	0	1
S100a8	0	1.06534	0.986	0.788	0	1
Hdc	0	1.04696	0.932	0.536	0	1
Cd24a	0	1.04277	0.851	0.519	0	1
Il1rn	0	1.03866	0.932	0.748	0	1
Fpr2	0	1.03441	0.767	0.344	0	1
Gadd45a	0	1.02868	0.689	0.357	0	1
Trem1	0	1.01846	0.876	0.503	0	1
Chil1	0	1.00877	0.463	0.182	0	1
Csf1	0	0.998293	0.441	0.202	0	1
Slc7a11	0	0.995557	0.899	0.546	0	1
Clec4d	0	0.989801	0.979	0.768	0	1
Nlrp3	0	0.984307	0.957	0.812	0	1
Slfn4	0	0.949584	0.909	0.562	0	1
Ccrl2	0	0.922708	0.842	0.643	0	1
Sgms2	0	0.913221	0.81	0.494	0	1
Clec4e	0	0.912373	0.982	0.848	0	1
G0s2	0	0.910979	0.447	0.173	0	1
Mxd1	0	0.902549	0.937	0.755	0	1
Ccl4	0	0.899684	0.882	0.822	0	1
Nfkbiz	0	0.893518	0.935	0.779	0	1
2810474O19Rik	0	0.886884	0.779	0.556	0	1
Cxcl2	0	0.884636	0.999	0.986	0	1
Ankrd33b	0	0.883278	0.676	0.374	0	1
Rdh12	0	0.880378	0.469	0.216	0	1
Il1b	0	0.875352	0.983	0.817	0	1
Grina	0	0.866955	0.872	0.619	0	1
Ccr1	0	0.86471	0.858	0.59	0	1
Srgn	0	0.859002	0.993	0.957	0	1
Lcn2	0	0.858553	0.66	0.344	0	1
Entpd1	0	0.851256	0.722	0.491	0	1
Cd9	0	0.846955	0.856	0.578	0	1
Cd33	0	0.84539	0.676	0.409	0	1
Ets2	0	0.834222	0.896	0.667	0	1
Sh2d3c	0	0.832446	0.506	0.236	0	1
Smox	0	0.827194	0.925	0.764	0	1
Cd14	0	0.823974	0.96	0.799	0	1
Cxcr2	0	0.818523	0.489	0.188	0	1
Marcksl1	0	0.804917	0.933	0.823	0	1
Mcemp1	0	0.803579	0.58	0.32	0	1
Cxcl3	0	0.792922	0.716	0.503	0	1
Il1r2	0	0.779891	0.868	0.602	0	1
Stx11	0	0.775067	0.714	0.535	0	1
Csf3r	0	0.770344	0.612	0.334	0	1
Wfdc21	0	0.770254	0.472	0.23	0	1
Sell	0	0.767702	0.577	0.323	0	1
Plek	0	0.767391	0.971	0.852	0	1
Lilrb4	0	0.767265	0.748	0.524	0	1
Rnf149	0	0.754918	0.955	0.82	0	1
Samsn1	0	0.752627	0.803	0.533	0	1
H2-Q10	0	0.751397	0.403	0.171	0	1
4833407H14Rik	0	0.751092	0.427	0.202	0	1
Sema4d	0	0.750563	0.819	0.668	0	1
Pnrc1	0	0.728393	0.847	0.717	0	1
Retnlg	0	0.717864	0.596	0.338	0	1
Trib1	0	0.712238	0.821	0.668	0	1
Fth1	0	0.711885	0.999	0.996	0	1
Rab7	0	0.709766	0.915	0.827	0	1
Cd300lf	0	0.707901	0.582	0.339	0	1
Ptafr	0	0.703736	0.811	0.658	0	1
Lmnb1	0	0.701293	0.843	0.699	0	1
Prdx5	0	0.698316	0.845	0.715	0	1
Nfkbia	0	0.697827	0.989	0.949	0	1
Cebpb	0	0.68005	0.943	0.821	0	1
Tnfrsf1b	0	0.670058	0.867	0.778	0	1
Thbs1	0	0.668945	0.891	0.763	0	1
Antxr2	0	0.666039	0.722	0.572	0	1
Ifitm1	0	0.665677	0.782	0.621	0	1
Lilr4b	0	0.654609	0.949	0.814	0	1
Tpd52	0	0.653158	0.844	0.75	0	1
Ier5	0	0.629517	0.895	0.805	0	1
Vasp	0	0.613262	0.789	0.696	0	1
Mapkapk2	0	0.611516	0.845	0.766	0	1
Cd53	0	0.59011	0.933	0.848	0	1
C5ar1	0	0.586349	0.833	0.691	0	1
Dusp1	0	0.564497	0.888	0.825	0	1
Slfn2	0	0.554864	0.868	0.771	0	1
Btg1	0	0.553845	0.854	0.765	0	1
S100a11	0	0.551369	0.96	0.903	0	1
Pim1	0	0.529105	0.976	0.932	0	1
Lcp1	0	0.507951	0.92	0.864	0	1
Litaf	0	0.499539	0.894	0.815	0	1
Mcl1	0	0.479879	0.952	0.892	0	1
Slc15a3	1.14279e-303	0.587944	0.714	0.553	2.4466e-299	1
Rab20	4.79965e-301	0.670921	0.671	0.515	1.02756e-296	1
Marcks	4.77575e-298	0.603506	0.809	0.709	1.02244e-293	1
Lrg1	6.45449e-292	0.898676	0.492	0.276	1.38184e-287	1
Tnfrsf23	9.70871e-292	0.775977	0.378	0.174	2.07854e-287	1
Tnfrsf26	3.6001e-291	0.804295	0.358	0.159	7.70745e-287	1
Tgif1	1.48393e-281	0.563019	0.786	0.72	3.17694e-277	1
Glrx	4.2602e-274	0.740692	0.634	0.473	9.12067e-270	1
Tgoln1	2.66163e-272	0.612122	0.744	0.67	5.69827e-268	1
Tnfaip3	3.1172e-272	0.570822	0.844	0.775	6.67361e-268	1
Nudt4	3.59549e-272	0.784729	0.511	0.31	7.69757e-268	1
Themis2	1.39032e-262	0.68251	0.415	0.212	2.97654e-258	1
Tnf	6.26538e-261	0.94466	0.793	0.716	1.34136e-256	1
Sorl1	1.44618e-259	0.635544	0.584	0.399	3.09612e-255	1
Il1rap	2.70631e-258	0.676655	0.369	0.174	5.79394e-254	1
Bcl2l11	9.51987e-256	0.665119	0.733	0.649	2.03811e-251	1
Il1a	3.75959e-253	0.997116	0.576	0.404	8.0489e-249	1
Gadd45b	4.50556e-253	0.63115	0.719	0.626	9.64596e-249	1
Kdm6b	2.0295e-251	0.4438	0.894	0.855	4.34496e-247	1
Upp1	2.37245e-248	0.751568	0.298	0.124	5.07919e-244	1
Cyp4f18	1.15486e-246	0.874263	0.464	0.282	2.47244e-242	1
Mirt1	1.36126e-244	0.642496	0.27	0.102	2.91432e-240	1
Vmp1	1.27454e-240	0.688798	0.649	0.551	2.72866e-236	1
Ppp1r15a	9.00375e-239	0.546224	0.738	0.661	1.92761e-234	1
Eif1	8.16048e-235	0.378067	0.899	0.856	1.74708e-230	1
Rab11fip1	5.61148e-228	0.65077	0.627	0.503	1.20136e-223	1
Sod2	2.11152e-226	0.669093	0.722	0.638	4.52055e-222	1
Klf2	8.73785e-222	0.731422	0.561	0.403	1.87069e-217	1
Plaur	3.28445e-221	0.539337	0.803	0.708	7.03168e-217	1
Mmp9	7.30035e-221	0.532762	0.499	0.305	1.56293e-216	1
Rab44	1.27957e-218	0.599194	0.264	0.106	2.73943e-214	1
Nfe2l2	9.23632e-214	0.498637	0.752	0.673	1.9774e-209	1
N4bp1	1.51684e-205	0.683817	0.631	0.539	3.24739e-201	1
Suco	2.88653e-205	0.663327	0.571	0.438	6.17978e-201	1
Ifitm2	3.65896e-204	0.431104	0.876	0.834	7.83346e-200	1
Ptgs2os2	9.8136e-194	0.576738	0.239	0.096	2.10099e-189	1
Trem3	2.64048e-190	0.608069	0.273	0.122	5.65301e-186	1
Ncf1	1.72631e-188	0.690263	0.576	0.463	3.69585e-184	1
Ptgs2	1.04354e-186	0.399255	0.805	0.685	2.23412e-182	1
Gsr	1.21638e-186	0.56983	0.532	0.388	2.60414e-182	1
Tyrobp	2.06075e-184	0.324385	0.928	0.872	4.41187e-180	1
Trim30b	7.34058e-184	0.595379	0.287	0.134	1.57154e-179	1
Btg2	3.57212e-181	0.580477	0.597	0.469	7.64755e-177	1
Rnf11	5.32686e-181	0.692592	0.485	0.353	1.14043e-176	1
St3gal6	1.73155e-178	0.602408	0.291	0.14	3.70707e-174	1
Irak2	1.43794e-177	0.540096	0.642	0.564	3.07849e-173	1
Igf1r	3.76775e-176	0.711296	0.336	0.182	8.06638e-172	1
Slc2a3	8.96985e-172	0.755464	0.269	0.126	1.92036e-167	1
Rasip1	1.73373e-167	0.579989	0.201	0.079	3.71175e-163	1
Cd44	6.13279e-166	0.340145	0.923	0.873	1.31297e-161	1
Slc2a6	8.95804e-165	0.624714	0.348	0.197	1.91783e-160	1
Tgm2	4.7116e-164	0.532972	0.679	0.601	1.00871e-159	1
Il23a	2.0813e-163	0.963681	0.188	0.072	4.45586e-159	1
Ell2	5.95832e-163	0.511957	0.683	0.613	1.27562e-158	1
Adam8	1.89587e-162	0.4639	0.767	0.704	4.05888e-158	1
Cd274	4.54129e-161	0.727337	0.576	0.484	9.72246e-157	1
Rhog	2.83356e-160	0.43251	0.8	0.801	6.06637e-156	1
Iqsec1	8.49384e-157	0.642036	0.345	0.202	1.81845e-152	1
Tnfaip2	1.35779e-155	0.605832	0.713	0.663	2.90689e-151	1
Fas	3.32215e-150	0.626561	0.433	0.302	7.11239e-146	1
Igsf6	1.18639e-146	0.60976	0.54	0.44	2.53995e-142	1
Pts	2.33365e-145	0.850904	0.343	0.214	4.99611e-141	1
Rabgef1	4.50693e-142	0.532611	0.623	0.567	9.64889e-138	1
Snx20	2.01873e-140	0.580963	0.48	0.364	4.32191e-136	1
Pglyrp1	2.6776e-137	0.5568	0.299	0.161	5.73247e-133	1
Lamb3	6.1485e-135	0.464909	0.137	0.047	1.31633e-130	1
Hp	1.72918e-132	0.544104	0.393	0.249	3.70199e-128	1
Rps6ka2	3.60802e-130	0.493159	0.128	0.043	7.72442e-126	1
Fam134b	1.85015e-128	0.591934	0.42	0.302	3.96098e-124	1
Rab8b	3.31363e-128	0.382289	0.766	0.737	7.09416e-124	1
Irak3	8.40967e-128	0.63268	0.365	0.241	1.80043e-123	1
Ccnl1	4.21738e-127	0.361127	0.801	0.799	9.02899e-123	1
Snx10	8.86096e-127	0.640835	0.496	0.413	1.89704e-122	1
Mrgpra2b	1.08952e-124	0.479909	0.158	0.062	2.33256e-120	1
Rab32	1.21966e-124	0.611416	0.466	0.37	2.61116e-120	1
Dgat2	2.13742e-124	0.657065	0.292	0.17	4.576e-120	1
Dedd2	3.71791e-124	0.567235	0.371	0.244	7.95968e-120	1
Ehd1	5.43885e-124	0.508312	0.602	0.551	1.1644e-119	1
Msrb1	1.20699e-123	0.561324	0.546	0.466	2.58405e-119	1
Olr1	3.45954e-122	0.627191	0.285	0.162	7.40654e-118	1
Dusp16	5.01111e-120	0.618993	0.396	0.278	1.07283e-115	1
Tlr13	3.21864e-119	0.643367	0.355	0.238	6.89078e-115	1
Adgrg3	4.60986e-119	0.525023	0.195	0.09	9.86924e-115	1
Pde4b	7.57027e-116	0.442235	0.673	0.631	1.62072e-111	1
Csf2ra	1.43783e-115	0.362469	0.754	0.721	3.07826e-111	1
Adipor1	2.89086e-114	0.498758	0.551	0.498	6.18903e-110	1
Spata13	2.99425e-114	0.61888	0.422	0.311	6.41038e-110	1
Zfp36	4.74189e-113	0.381507	0.897	0.875	1.01519e-108	1
Selenon	6.37849e-113	0.556526	0.324	0.204	1.36557e-108	1
Slfn1	2.0182e-112	0.577224	0.345	0.222	4.32077e-108	1
Steap4	3.7149e-111	0.471362	0.132	0.05	7.95323e-107	1
Gm39321	1.57305e-110	0.369162	0.12	0.042	3.36774e-106	1
Lasp1	3.09715e-110	0.503847	0.619	0.591	6.63069e-106	1
Slc16a3	4.72775e-110	0.5743	0.408	0.297	1.01216e-105	1
Amer2	2.63503e-109	0.44532	0.134	0.051	5.64133e-105	1
Slc11a1	6.76968e-107	0.585301	0.527	0.456	1.44932e-102	1
F630028O10Rik	1.34778e-106	0.581637	0.203	0.101	2.88547e-102	1
Dhrs9	1.38446e-105	0.504891	0.194	0.094	2.96398e-101	1
Il1bos	1.87321e-105	0.358344	0.113	0.04	4.01036e-101	1
Clec5a	3.09347e-102	0.604202	0.337	0.228	6.6228e-98	1
Tacstd2	1.13378e-101	0.377714	0.119	0.044	2.42731e-97	1
Mefv	7.09625e-100	0.547348	0.491	0.406	1.51924e-95	1
Kcnj2	3.19775e-99	0.530606	0.194	0.097	6.84606e-95	1
Gk	6.39159e-99	0.583287	0.29	0.183	1.36838e-94	1
Slc27a4	2.46279e-98	0.555043	0.26	0.154	5.27258e-94	1
Gm28809	4.22116e-98	0.3286	0.101	0.035	9.03709e-94	1
Snx18	3.83602e-96	0.477099	0.547	0.496	8.21253e-92	1
Sp140	3.7369e-95	0.533438	0.411	0.315	8.00034e-91	1
Sirpb1b	6.26147e-95	0.49644	0.286	0.178	1.34052e-90	1
Vps4b	1.40719e-91	0.542068	0.504	0.457	3.01264e-87	1
Efhd2	5.15924e-91	0.310247	0.782	0.751	1.10454e-86	1
Syk	3.9176e-89	0.365385	0.647	0.62	8.38719e-85	1
Tmem38b	3.09013e-88	0.579809	0.285	0.19	6.61565e-84	1
Fgd3	1.16396e-87	0.55983	0.287	0.188	2.49193e-83	1
Klra2	4.38894e-86	0.477478	0.264	0.163	9.39628e-82	1
Sec22c	1.2735e-83	0.53744	0.145	0.067	2.72643e-79	1
Birc3	1.39138e-83	0.498156	0.47	0.413	2.97881e-79	1
Pkm	6.52319e-82	0.256179	0.818	0.8	1.39655e-77	1
Maff	3.19099e-81	0.444466	0.577	0.554	6.8316e-77	1
Chst11	1.26266e-80	0.515389	0.267	0.173	2.70323e-76	1
Tlr6	1.4239e-80	0.460258	0.208	0.118	3.04844e-76	1
Optn	5.21067e-76	0.422055	0.172	0.091	1.11555e-71	1
Lyst	2.48438e-74	0.507913	0.306	0.214	5.31882e-70	1
Vps37b	4.06644e-72	0.384248	0.528	0.465	8.70584e-68	1
Junb	7.63864e-72	0.298176	0.805	0.818	1.63536e-67	1
Zfp608	1.96192e-71	0.535949	0.239	0.152	4.20028e-67	1
Lamp2	8.75892e-71	0.367708	0.727	0.725	1.8752e-66	1
Chd7	3.44281e-69	0.492609	0.48	0.427	7.37071e-65	1
Siglece	4.58912e-69	0.440984	0.226	0.138	9.82484e-65	1
Il15	2.14487e-68	0.40427	0.202	0.118	4.59195e-64	1
2310001H17Rik	4.41234e-67	0.413014	0.209	0.126	9.44638e-63	1
Card19	4.77255e-67	0.379933	0.59	0.593	1.02176e-62	1
Tlr2	1.20822e-65	0.42084	0.558	0.515	2.58667e-61	1
Aqp9	1.612e-65	0.295823	0.107	0.047	3.45112e-61	1
Isg20	2.6899e-65	0.438291	0.244	0.158	5.7588e-61	1
Atp6v1e1	3.54919e-64	0.416627	0.636	0.645	7.59847e-60	1
Zc3h12a	4.18534e-63	0.475259	0.554	0.55	8.9604e-59	1
Lcp2	1.10328e-62	0.440063	0.531	0.515	2.36201e-58	1
AA467197	1.24912e-62	0.448259	0.308	0.221	2.67423e-58	1
Ppp1r3b	3.18035e-61	0.358739	0.127	0.063	6.80881e-57	1
Acta2	4.39779e-61	0.348135	0.106	0.048	9.41523e-57	1
Mreg	4.44979e-61	0.415729	0.158	0.086	9.52655e-57	1
Slc31a2	8.96285e-61	0.593996	0.291	0.219	1.91886e-56	1
Basp1	1.76473e-60	0.443868	0.65	0.636	3.77812e-56	1
Pdlim7	2.90524e-60	0.477153	0.262	0.184	6.21983e-56	1
Gpr35	6.69213e-60	0.516174	0.355	0.285	1.43272e-55	1
Dgat1	5.17618e-58	0.430071	0.44	0.372	1.10817e-53	1
Trpm2	1.16543e-57	0.350723	0.127	0.065	2.49506e-53	1
Plk3	1.36278e-56	0.475173	0.244	0.167	2.91758e-52	1
Snap23	2.24844e-54	0.451865	0.452	0.428	4.81369e-50	1
Osgin1	3.89633e-54	0.425826	0.198	0.125	8.34165e-50	1
Txnip	5.12759e-54	0.424122	0.333	0.258	1.09777e-49	1
Cd300ld	5.90043e-53	0.453472	0.357	0.292	1.26322e-48	1
Rnf144a	6.16901e-53	0.387755	0.132	0.071	1.32072e-48	1
Pilra	3.15035e-52	0.463486	0.279	0.206	6.74458e-48	1
F5	9.83106e-52	0.392303	0.131	0.071	2.10473e-47	1
Zswim4	2.14757e-50	0.41694	0.475	0.457	4.59773e-46	1
Il18rap	4.82684e-50	0.371671	0.197	0.126	1.03338e-45	1
Ier3	5.82363e-50	0.31148	0.732	0.722	1.24678e-45	1
Sat1	8.05129e-50	0.368251	0.671	0.694	1.7237e-45	1
A530064D06Rik	3.3217e-49	0.367205	0.146	0.085	7.11144e-45	1
Abtb2	5.3822e-49	0.440221	0.272	0.204	1.15227e-44	1
Ninj1	6.87562e-49	0.418815	0.476	0.462	1.472e-44	1
Cpne2	1.2672e-48	0.48661	0.372	0.324	2.71294e-44	1
Klf7	4.43398e-48	0.474834	0.291	0.225	9.4927e-44	1
Cflar	4.20531e-47	0.340717	0.643	0.647	9.00315e-43	1
Fgr	5.80045e-47	0.448452	0.428	0.39	1.24182e-42	1
Diaph1	1.11733e-46	0.351826	0.574	0.592	2.39209e-42	1
C3	1.16766e-46	0.462186	0.305	0.243	2.49985e-42	1
Arrdc4	1.28696e-46	0.540357	0.297	0.239	2.75526e-42	1
Arid5b	1.521e-46	0.607207	0.393	0.355	3.25631e-42	1
Lilra6	2.10961e-46	0.350149	0.147	0.087	4.51645e-42	1
Erbin	2.17036e-46	0.437724	0.518	0.532	4.64653e-42	1
Actn1	3.32881e-46	0.450092	0.331	0.266	7.12665e-42	1
Emilin2	3.88447e-46	0.293099	0.67	0.678	8.31625e-42	1
Rhov	1.47219e-45	0.451401	0.186	0.123	3.15182e-41	1
Jdp2	2.82394e-45	0.32993	0.523	0.496	6.04577e-41	1
Gm26809	6.48406e-45	0.447005	0.156	0.094	1.38817e-40	1
Sh2b2	5.31154e-43	0.463951	0.318	0.265	1.13715e-38	1
Crispld2	6.3496e-43	0.323823	0.136	0.078	1.35939e-38	1
Ripor2	9.77066e-43	0.370449	0.19	0.125	2.0918e-38	1
Prkd3	1.72016e-42	0.541757	0.268	0.211	3.6827e-38	1
Nedd9	2.45334e-42	0.451484	0.219	0.156	5.25235e-38	1
Hgsnat	3.2995e-42	0.588371	0.273	0.217	7.0639e-38	1
Traf1	5.33057e-42	0.566432	0.501	0.504	1.14122e-37	1
Osm	9.7569e-42	0.476066	0.439	0.407	2.08885e-37	1
Tnfsf14	9.8434e-42	0.480761	0.283	0.22	2.10737e-37	1
Gsap	1.56033e-41	0.424889	0.229	0.169	3.34051e-37	1
Tax1bp1	2.83669e-41	0.285458	0.687	0.729	6.07306e-37	1
Xylt1	8.22874e-41	0.425912	0.235	0.175	1.76169e-36	1
Spag9	1.3025e-40	0.268831	0.651	0.681	2.78853e-36	1
Inhba	6.59474e-40	0.650275	0.228	0.162	1.41187e-35	1
Lpcat2	6.75635e-40	0.423979	0.331	0.284	1.44647e-35	1
Mir142hg	1.18305e-39	0.422517	0.25	0.189	2.53279e-35	1
Mmp8	6.27126e-39	0.353518	0.224	0.156	1.34261e-34	1
Nr4a3	7.59449e-39	0.257549	0.599	0.588	1.6259e-34	1
Syne1	7.83659e-39	0.353593	0.118	0.068	1.67773e-34	1
Cdk5r1	9.32473e-39	0.564692	0.245	0.187	1.99633e-34	1
Kpna4	4.54454e-38	0.415919	0.435	0.426	9.7294e-34	1
Ggct	7.5895e-38	0.389871	0.136	0.084	1.62484e-33	1
Icam1	1.17885e-37	0.464195	0.223	0.166	2.52381e-33	1
Cldn1	5.18349e-37	0.397921	0.102	0.056	1.10973e-32	1
Eea1	6.73142e-37	0.526676	0.431	0.419	1.44113e-32	1
Gda	9.83131e-37	0.372864	0.512	0.493	2.10478e-32	1
Pik3ap1	3.28957e-36	0.369473	0.184	0.129	7.04263e-32	1
Sephs2	1.09853e-35	0.343876	0.129	0.079	2.35184e-31	1
Fem1c	1.47844e-34	0.347026	0.528	0.547	3.1652e-30	1
Gm14005	3.74337e-34	0.409164	0.245	0.193	8.01418e-30	1
Fmnl1	3.52297e-33	0.298701	0.534	0.549	7.54233e-29	1
Ubap1	6.26704e-33	0.463484	0.31	0.275	1.34171e-28	1
Wfdc17	2.76228e-31	0.433218	0.669	0.718	5.91376e-27	1
Gla	4.846e-30	0.333179	0.557	0.577	1.03748e-25	1
Chd2	1.87305e-29	0.356391	0.496	0.5	4.01001e-25	1
Gpat3	5.30297e-29	0.36216	0.168	0.12	1.13531e-24	1
Ypel3	1.09222e-28	0.343233	0.419	0.406	2.33833e-24	1
Skil	2.66831e-28	0.264885	0.638	0.687	5.71259e-24	1
Slc40a1	2.89318e-28	0.291762	0.102	0.061	6.19401e-24	1
Zfp263	8.48663e-28	0.423991	0.294	0.258	1.8169e-23	1
Fbxl5	2.3992e-27	0.471525	0.276	0.238	5.13646e-23	1
Gfod1	1.66198e-25	0.339419	0.201	0.155	3.55813e-21	1
Slc22a15	2.89682e-25	0.254347	0.101	0.063	6.2018e-21	1
Neat1	1.15419e-24	0.292202	0.482	0.489	2.471e-20	1
Zyx	3.96552e-24	0.375666	0.513	0.55	8.48978e-20	1
Nab1	8.84412e-24	0.385751	0.433	0.453	1.89344e-19	1
Bcl2l1	1.64589e-23	0.421183	0.285	0.252	3.52369e-19	1
Dopey2	3.27677e-22	0.407033	0.151	0.111	7.01524e-18	1
Taf7	4.09964e-22	0.421469	0.293	0.269	8.77691e-18	1
Nadk	4.57971e-22	0.412343	0.345	0.337	9.80471e-18	1
Tra2a	1.33549e-21	0.410111	0.435	0.458	2.85916e-17	1
Slc25a37	1.59507e-21	0.432627	0.306	0.283	3.4149e-17	1
Cdk2ap2	8.98637e-21	0.385627	0.407	0.414	1.92389e-16	1
Ddx6	4.39605e-20	0.297128	0.58	0.649	9.4115e-16	1
Rac2	5.61959e-20	0.311305	0.538	0.583	1.2031e-15	1
Mtmr6	9.99362e-20	0.377335	0.416	0.437	2.13953e-15	1
Nktr	2.21679e-19	0.486912	0.414	0.427	4.74594e-15	1
Cox17	2.08571e-18	0.39379	0.351	0.354	4.46529e-14	1
Il10rb	2.55375e-18	0.300404	0.445	0.475	5.46732e-14	1
Nod1	3.10927e-18	0.291343	0.135	0.1	6.65663e-14	1
Ltb	5.08322e-18	0.26444	0.125	0.089	1.08827e-13	1
Zcchc6	6.0989e-18	0.345079	0.384	0.389	1.30571e-13	1
Smim3	5.73781e-17	0.256796	0.539	0.572	1.22841e-12	1
Gcnt2	8.29716e-17	0.321151	0.274	0.246	1.77634e-12	1
Mapk6	6.21607e-16	0.300606	0.608	0.667	1.3308e-11	1
Cdc42ep3	9.14848e-16	0.345858	0.163	0.13	1.9586e-11	1
Tes	2.69771e-15	0.378365	0.407	0.423	5.77552e-11	1
Nfkbid	3.39084e-15	0.280699	0.448	0.466	7.25946e-11	1
Icosl	3.57109e-15	0.444392	0.225	0.198	7.64534e-11	1
Pwp1	5.83793e-15	0.421454	0.147	0.117	1.24984e-10	1
Sntb2	9.00288e-15	0.387853	0.249	0.229	1.92743e-10	1
Rnf19a	2.54248e-14	0.420993	0.238	0.217	5.4432e-10	1
AI839979	3.47125e-14	0.271979	0.111	0.083	7.43161e-10	1
St3gal5	4.72036e-14	0.258965	0.119	0.089	1.01058e-09	1
1700017B05Rik	5.73035e-14	0.418423	0.307	0.305	1.22681e-09	1
Orai2	6.30958e-14	0.357545	0.225	0.203	1.35082e-09	1
Trim30a	9.34272e-14	0.357344	0.351	0.355	2.00018e-09	1
Bcl2a1a	3.30852e-13	0.366796	0.159	0.13	7.08321e-09	1
Pbx1	3.92639e-13	0.255888	0.123	0.094	8.40601e-09	1
Sra1	5.73027e-13	0.383893	0.38	0.405	1.22679e-08	1
Hilpda	1.41889e-12	0.474153	0.536	0.601	3.03771e-08	1
Cks2	2.28958e-12	0.349279	0.266	0.254	4.90175e-08	1
Nfkbie	3.53394e-12	0.311517	0.44	0.475	7.56581e-08	1
Samd9l	6.34664e-12	0.419975	0.227	0.206	1.35875e-07	1
Lrrc25	9.11214e-12	0.370318	0.281	0.276	1.95082e-07	1
Tug1	2.39351e-11	0.344647	0.229	0.214	5.12427e-07	1
Dmxl2	3.57432e-11	0.335045	0.23	0.211	7.65227e-07	1
March7	4.16802e-11	0.319109	0.453	0.509	8.92332e-07	1
Kctd12	4.4932e-11	0.257806	0.5	0.54	9.61949e-07	1
Klf10	5.52191e-11	0.38747	0.271	0.264	1.18219e-06	1
Rtp4	6.5138e-11	0.384764	0.25	0.235	1.39454e-06	1
Ndel1	7.14751e-11	0.266759	0.525	0.599	1.53021e-06	1
Cpeb4	1.01928e-10	0.376379	0.286	0.4	2.18218e-06	1
Hnrnph2	1.03161e-10	0.328381	0.266	0.265	2.20858e-06	1
Spp1	1.06587e-10	0.777083	0.468	0.5	2.28192e-06	1
Hspa4l	1.37888e-10	0.447474	0.18	0.158	2.95205e-06	1
Map1lc3b	2.07945e-10	0.263411	0.514	0.594	4.45189e-06	1
E330009J07Rik	2.15091e-10	0.275931	0.113	0.09	4.60488e-06	1
N4bp2l1	2.59904e-10	0.31761	0.211	0.194	5.56429e-06	1
Trim12a	2.84518e-10	0.276042	0.108	0.085	6.09124e-06	1
Tnip1	3.17962e-10	0.33899	0.411	0.445	6.80726e-06	1
Cnnm2	9.62455e-10	0.268859	0.11	0.087	2.06052e-05	1
Cdc42ep2	1.03807e-09	0.382442	0.168	0.148	2.22241e-05	1
Atg2a	1.72176e-09	0.286833	0.239	0.226	3.68612e-05	1
Rffl	1.95918e-09	0.253841	0.108	0.087	4.19441e-05	1
Nfkb2	2.20194e-09	0.294651	0.389	0.423	4.71413e-05	1
Chka	6.64403e-09	0.282951	0.199	0.267	0.000142242	1
Pag1	3.27094e-08	0.279361	0.166	0.148	0.000700275	1
Larp4b	6.66358e-08	0.298788	0.291	0.399	0.00142661	1
Ifitm6	7.06151e-08	0.254392	0.247	0.23	0.0015118	1
Sde2	1.24801e-07	0.306287	0.406	0.455	0.00267186	1
Rlf	1.37343e-07	0.352373	0.234	0.227	0.00294039	1
Rasa2	2.99314e-07	0.326554	0.303	0.311	0.00640802	1
Bcl2a1b	3.59417e-07	0.352391	0.241	0.239	0.00769476	1
Slc9a3r1	2.08869e-06	0.334852	0.33	0.357	0.0447168	1
Ralgapa1	2.8243e-06	0.290487	0.144	0.13	0.0604654	1
P2ry2	4.94924e-06	0.285361	0.149	0.136	0.105958	1
Carhsp1	5.71268e-06	0.289381	0.204	0.197	0.122303	1
Msl2	6.51405e-06	0.350452	0.326	0.355	0.139459	1
Cass4	7.80373e-06	0.260965	0.117	0.102	0.16707	1
Wbp1l	2.29617e-05	0.311349	0.187	0.18	0.491588	1
Serpinb2	3.9869e-05	0.279059	0.103	0.088	0.853555	1
Mrpl33	8.65914e-05	0.318342	0.359	0.405	1	1
Hdac4	8.67728e-05	0.262138	0.128	0.117	1	1
Alas1	9.26389e-05	0.294586	0.185	0.18	1	1
Fam107b	0.000108397	0.288397	0.437	0.487	1	1
Noct	0.000156894	0.325265	0.34	0.372	1	1
Arhgef3	0.000178637	0.275982	0.138	0.127	1	1
Homer1	0.000202951	0.294518	0.175	0.169	1	1
Cebpd	0.000239102	0.263374	0.153	0.143	1	1
Ncf4	0.000432511	0.303899	0.26	0.277	1	1
Nabp1	0.00049039	0.310081	0.244	0.249	1	1
Il10ra	0.000533558	0.260979	0.256	0.267	1	1
Por	0.000544427	0.259113	0.41	0.468	1	1
Acsl1	0.000580474	0.293482	0.101	0.128	1	1
Gpcpd1	0.000902875	0.286726	0.275	0.29	1	1
Csf3	0.00112299	0.460648	0.131	0.122	1	1
Cyth1	0.00128273	0.27436	0.312	0.346	1	1
Qsox1	0.00214924	0.340412	0.188	0.188	1	1
Lims1	0.0025659	0.271654	0.28	0.365	1	1
Sbno1	0.00280634	0.268668	0.358	0.407	1	1
Pygl	0.00323409	0.273326	0.206	0.209	1	1
Baz2b	0.00342909	0.300413	0.322	0.357	1	1
Mboat7	0.00388504	0.281961	0.231	0.242	1	1
Heca	0.00440262	0.251645	0.196	0.199	1	1
Braf	0.00472838	0.269117	0.256	0.272	1	1
Tmcc1	0.00574954	0.259651	0.147	0.144	1	1
Il13ra1	0.00634177	0.252478	0.173	0.175	1	1
Zfp281	0.00659718	0.25136	0.139	0.17	1	1
Egln3	0.00689965	0.25168	0.117	0.11	1	1
Cd74	0	0.865314	0.842	0.71	0	2
C1qb	0	0.86447	0.732	0.481	0	2
Ctss	0	0.761174	0.915	0.719	0	2
Apoe	0	0.74821	0.861	0.675	0	2
Csf1r	0	0.731325	0.73	0.522	0	2
Grn	0	0.726779	0.819	0.624	0	2
Ahnak	0	0.675946	0.856	0.675	0	2
Lyz2	0	0.635589	0.957	0.882	0	2
Psap	0	0.556687	0.882	0.749	0	2
H2-Aa	1.44323e-295	0.708821	0.839	0.738	3.08981e-291	2
H2-Ab1	1.57184e-293	0.718767	0.844	0.775	3.36515e-289	2
Ctsb	2.58829e-286	0.416663	0.933	0.891	5.54126e-282	2
Ucp2	1.70855e-262	0.565932	0.843	0.808	3.65783e-258	2
H2-Eb1	9.63781e-252	0.736172	0.794	0.678	2.06336e-247	2
Vim	2.20817e-245	0.435914	0.934	0.848	4.72747e-241	2
Lgmn	3.78144e-241	0.696884	0.653	0.433	8.09568e-237	2
Mafb	4.40955e-234	0.686067	0.537	0.296	9.4404e-230	2
Aif1	1.28207e-229	0.786636	0.498	0.275	2.74479e-225	2
Tgfbi	4.32313e-225	0.708049	0.761	0.612	9.25539e-221	2
Ms4a6c	1.60659e-219	0.705001	0.627	0.399	3.43956e-215	2
Rab7b	4.71189e-218	0.719996	0.512	0.293	1.00877e-213	2
C1qc	1.05782e-209	0.594259	0.598	0.368	2.26468e-205	2
Ly86	1.60174e-209	0.742066	0.507	0.287	3.42917e-205	2
Hspa8	2.20739e-206	0.50846	0.811	0.685	4.72581e-202	2
Cst3	2.28842e-201	0.280567	0.846	0.774	4.89927e-197	2
Mrc1	2.31502e-194	0.574794	0.558	0.322	4.95622e-190	2
Fcgr2b	1.57465e-190	0.624354	0.617	0.415	3.37116e-186	2
Cybb	5.85032e-190	0.654379	0.615	0.408	1.25249e-185	2
Clec4a3	3.09165e-189	0.723477	0.486	0.282	6.61891e-185	2
Lgals3	3.62965e-189	0.402963	0.873	0.793	7.77071e-185	2
C1qa	2.34296e-181	0.665715	0.483	0.273	5.01604e-177	2
Anxa5	1.09305e-178	0.560664	0.691	0.51	2.34012e-174	2
Ms4a7	6.70679e-172	0.672837	0.483	0.282	1.43586e-167	2
Itm2b	5.89714e-170	0.479725	0.801	0.735	1.26252e-165	2
Ctsc	2.01157e-168	0.629474	0.646	0.478	4.30658e-164	2
Ifi207	1.12597e-167	0.598028	0.598	0.391	2.4106e-163	2
Ptma	4.63551e-166	0.441688	0.775	0.619	9.92417e-162	2
Ccr2	9.2334e-166	0.679982	0.477	0.279	1.97678e-161	2
Npc2	1.1271e-152	0.473328	0.754	0.621	2.413e-148	2
Lmna	3.54274e-150	0.530564	0.659	0.489	7.58465e-146	2
Sdc4	9.58423e-146	0.562934	0.616	0.434	2.05189e-141	2
Klf4	9.86002e-145	0.60246	0.56	0.376	2.11093e-140	2
Clec4a1	6.01356e-137	0.583693	0.505	0.329	1.28744e-132	2
Lrp1	4.59798e-135	0.590883	0.462	0.286	9.84382e-131	2
Rps26	6.5248e-135	0.326703	0.844	0.749	1.39689e-130	2
Fosb	3.83229e-132	0.414916	0.724	0.588	8.20454e-128	2
Emp1	8.3961e-127	0.480981	0.67	0.514	1.79752e-122	2
Snx5	1.44314e-126	0.53051	0.552	0.384	3.08962e-122	2
Itga5	7.67808e-126	0.600156	0.671	0.536	1.6438e-121	2
Gpx1	2.4445e-125	0.515118	0.687	0.554	5.23344e-121	2
Axl	3.56671e-125	0.484113	0.211	0.089	7.63597e-121	2
Ms4a6d	1.67314e-121	0.54028	0.558	0.377	3.58203e-117	2
C3ar1	3.18018e-121	0.503245	0.456	0.28	6.80845e-117	2
Hspa1a	5.85517e-121	0.760243	0.488	0.319	1.25353e-116	2
Ccl9	4.3626e-117	0.434243	0.684	0.514	9.33989e-113	2
Tmem176b	5.52833e-117	0.584188	0.409	0.25	1.18356e-112	2
Prdx1	3.8595e-116	0.478355	0.691	0.557	8.2628e-112	2
Tcirg1	4.27585e-116	0.593029	0.555	0.395	9.15416e-112	2
Rps29	8.11063e-116	0.353856	0.817	0.753	1.7364e-111	2
Trem2	1.88114e-115	0.484145	0.445	0.276	4.02734e-111	2
Adgre1	3.09987e-114	0.550744	0.448	0.283	6.63651e-110	2
Rps8	4.74183e-110	0.335784	0.793	0.67	1.01518e-105	2
Scpep1	2.16537e-109	0.521378	0.556	0.405	4.63584e-105	2
Unc93b1	1.32617e-105	0.520799	0.513	0.363	2.83919e-101	2
Pld4	1.29181e-104	0.536907	0.404	0.253	2.76565e-100	2
Hsp90ab1	1.40114e-101	0.266162	0.797	0.665	2.9997e-97	2
Cx3cr1	1.96747e-98	0.344172	0.123	0.042	4.21215e-94	2
Abhd12	2.66947e-98	0.467651	0.408	0.26	5.71507e-94	2
Dab2	9.49887e-98	0.503636	0.529	0.364	2.03361e-93	2
Cxcl16	9.56823e-95	0.518312	0.486	0.346	2.04846e-90	2
Mt1	2.44253e-94	0.360367	0.771	0.664	5.22921e-90	2
Cln8	9.97029e-94	0.532774	0.393	0.251	2.13454e-89	2
Rps5	3.94835e-93	0.300886	0.773	0.642	8.45302e-89	2
Atp2b1	1.95821e-92	0.438649	0.718	0.664	4.19234e-88	2
Kcnn4	4.19153e-90	0.527634	0.379	0.245	8.97365e-86	2
Emp3	1.29286e-89	0.461564	0.628	0.504	2.76789e-85	2
Gdf15	2.70743e-89	0.52971	0.37	0.233	5.79633e-85	2
Rps20	5.96291e-89	0.285448	0.782	0.665	1.2766e-84	2
Ly6e	3.97522e-87	0.37458	0.781	0.718	8.51055e-83	2
Ctsh	1.21621e-86	0.461109	0.523	0.389	2.60379e-82	2
Vat1	5.5033e-86	0.506462	0.433	0.297	1.1782e-81	2
Hexa	1.01344e-85	0.465755	0.531	0.387	2.16968e-81	2
Plec	1.44252e-84	0.55654	0.532	0.408	3.08829e-80	2
Akr1a1	3.58761e-82	0.465118	0.604	0.475	7.68071e-78	2
H2-DMb1	9.99241e-82	0.379018	0.278	0.157	2.13928e-77	2
Cd83	1.97123e-80	0.413862	0.513	0.374	4.2202e-76	2
Itgb5	7.5761e-80	0.375831	0.22	0.116	1.62197e-75	2
Rrbp1	1.49919e-78	0.501943	0.596	0.473	3.20961e-74	2
Ptms	1.66439e-78	0.437368	0.59	0.469	3.56329e-74	2
Cndp2	3.14127e-78	0.498923	0.522	0.382	6.72514e-74	2
Pdgfa	2.98812e-77	0.409403	0.191	0.095	6.39727e-73	2
H2-DMa	1.3632e-76	0.40613	0.323	0.199	2.91848e-72	2
Rpl26	1.99397e-74	0.355956	0.694	0.579	4.2689e-70	2
Arhgef10l	3.09135e-74	0.43352	0.207	0.109	6.61828e-70	2
Pvr	1.08027e-73	0.451521	0.446	0.32	2.31275e-69	2
Msr1	5.35855e-73	0.44726	0.448	0.304	1.14721e-68	2
Rps28	1.20735e-72	0.317854	0.762	0.669	2.58482e-68	2
Dhrs3	2.59978e-72	0.506904	0.312	0.195	5.56587e-68	2
Ms4a4c	2.70301e-71	0.395711	0.355	0.224	5.78686e-67	2
Glul	4.2393e-71	0.362431	0.59	0.464	9.07591e-67	2
Naaa	6.07757e-71	0.436516	0.324	0.207	1.30115e-66	2
Hspa1b	6.73682e-71	0.588037	0.437	0.31	1.44229e-66	2
Cd68	1.0775e-70	0.328427	0.754	0.704	2.30681e-66	2
Rpl41	1.09261e-69	0.267978	0.798	0.759	2.33918e-65	2
Lpl	2.91849e-67	0.656906	0.272	0.164	6.2482e-63	2
Capn2	3.14271e-67	0.559585	0.437	0.323	6.72822e-63	2
Zfp703	4.55061e-67	0.467629	0.533	0.427	9.74239e-63	2
Zfand5	8.84295e-65	0.375399	0.696	0.616	1.89319e-60	2
Hsp90b1	9.0326e-65	0.417845	0.651	0.544	1.93379e-60	2
Rgl1	1.04291e-64	0.433091	0.402	0.28	2.23277e-60	2
Ms4a6b	1.17836e-64	0.452472	0.405	0.284	2.52276e-60	2
Ncl	1.87915e-64	0.32785	0.687	0.585	4.02307e-60	2
Eif4e	2.34154e-64	0.478843	0.505	0.398	5.013e-60	2
Selenop	2.65633e-64	0.258199	0.329	0.204	5.68694e-60	2
Abl2	3.7745e-64	0.441844	0.363	0.249	8.08083e-60	2
Eif4a1	6.18241e-64	0.356849	0.681	0.623	1.32359e-59	2
Cd300c2	6.28111e-64	0.368908	0.357	0.238	1.34472e-59	2
Fn1	1.73735e-63	0.503306	0.434	0.316	3.7195e-59	2
Tnfsf12	4.96863e-63	0.396252	0.295	0.187	1.06373e-58	2
Clec4a2	1.10932e-62	0.48461	0.443	0.325	2.37494e-58	2
Rasa4	5.17979e-62	0.471292	0.271	0.171	1.10894e-57	2
Pf4	5.55466e-62	0.275798	0.532	0.401	1.1892e-57	2
Mdm2	2.61233e-61	0.43926	0.636	0.545	5.59273e-57	2
Lgals3bp	3.02544e-61	0.43774	0.444	0.327	6.47716e-57	2
Clec12a	9.40234e-61	0.444125	0.276	0.173	2.01295e-56	2
Ehd4	1.36072e-60	0.422198	0.427	0.309	2.91316e-56	2
Slc11a2	1.38574e-60	0.474956	0.343	0.237	2.96673e-56	2
Lair1	2.18985e-60	0.300634	0.211	0.118	4.68825e-56	2
Nrros	5.55715e-60	0.426134	0.51	0.394	1.18973e-55	2
Lgals1	6.42054e-60	0.328993	0.65	0.531	1.37457e-55	2
Rpl37a	5.54647e-59	0.285764	0.738	0.668	1.18744e-54	2
Calr	8.6659e-59	0.366723	0.704	0.622	1.85528e-54	2
Ldlr	1.83844e-57	0.50397	0.271	0.174	3.93592e-53	2
Eef2	1.27178e-56	0.303913	0.708	0.624	2.72275e-52	2
Rpl31	8.37643e-56	0.268668	0.724	0.633	1.79331e-51	2
Tubb2a	1.02253e-55	0.431196	0.369	0.265	2.18913e-51	2
Gas2l3	4.95926e-55	0.488213	0.319	0.218	1.06173e-50	2
F13a1	7.45477e-55	0.351664	0.456	0.325	1.59599e-50	2
Laptm4a	9.71937e-55	0.374293	0.563	0.464	2.08082e-50	2
Rplp2	1.12125e-54	0.255507	0.747	0.675	2.40049e-50	2
Rasgef1b	1.36711e-54	0.501279	0.335	0.233	2.92685e-50	2
Tubb5	1.6088e-54	0.334291	0.456	0.34	3.44427e-50	2
Il10	9.50036e-54	0.586352	0.412	0.314	2.03393e-49	2
Fcrls	1.50368e-53	0.44291	0.229	0.136	3.21923e-49	2
Stab1	6.59473e-53	0.427818	0.342	0.233	1.41187e-48	2
Itga9	1.2719e-52	0.264032	0.134	0.066	2.72302e-48	2
Pou2f2	2.11954e-52	0.458762	0.143	0.073	4.53772e-48	2
Rnase4	2.34169e-52	0.30794	0.29	0.186	5.01332e-48	2
Ms4a14	2.64333e-52	0.422231	0.17	0.093	5.6591e-48	2
Mmp14	5.83709e-52	0.3694	0.304	0.201	1.24966e-47	2
Dbi	7.40831e-52	0.433061	0.456	0.35	1.58604e-47	2
Clta	9.42335e-52	0.379148	0.62	0.542	2.01745e-47	2
S100a4	1.80296e-51	0.251162	0.693	0.581	3.85996e-47	2
Rps19	2.01383e-51	0.273837	0.647	0.53	4.31141e-47	2
Rgs10	2.80537e-51	0.364607	0.413	0.308	6.00601e-47	2
B4galt5	7.63968e-51	0.424556	0.423	0.324	1.63558e-46	2
Dpp7	3.31538e-50	0.431593	0.254	0.165	7.09789e-46	2
Epb41l2	4.41416e-49	0.45487	0.415	0.315	9.45028e-45	2
Tmem106a	7.09005e-48	0.385412	0.297	0.204	1.51791e-43	2
Tmem37	8.16607e-48	0.302682	0.204	0.122	1.74827e-43	2
Rpl22	1.79583e-47	0.34027	0.593	0.492	3.84469e-43	2
Canx	2.62657e-47	0.34696	0.62	0.53	5.62322e-43	2
Cebpa	6.90835e-47	0.339001	0.288	0.195	1.47901e-42	2
Rpl6	1.12233e-46	0.252355	0.695	0.594	2.4028e-42	2
Mmp19	7.14855e-46	0.421865	0.268	0.18	1.53043e-41	2
Itga6	6.44419e-45	0.273562	0.169	0.096	1.37964e-40	2
Fnip2	4.02249e-44	0.401752	0.518	0.421	8.61174e-40	2
S100a10	4.13933e-44	0.277289	0.643	0.525	8.86188e-40	2
Maf	8.61114e-44	0.335179	0.371	0.264	1.84356e-39	2
Gusb	1.44856e-43	0.350303	0.345	0.252	3.10122e-39	2
Gm2a	1.75467e-43	0.314348	0.637	0.561	3.75658e-39	2
Hsp90aa1	2.17996e-43	0.310643	0.681	0.627	4.66708e-39	2
5031439G07Rik	6.52012e-43	0.345234	0.406	0.31	1.39589e-38	2
Lipa	7.42546e-43	0.368287	0.41	0.307	1.58972e-38	2
Etv3	1.66467e-42	0.376629	0.416	0.318	3.56389e-38	2
Zfp385a	1.7467e-42	0.271475	0.189	0.115	3.73952e-38	2
Rack1	3.84213e-42	0.278325	0.634	0.532	8.22561e-38	2
Adam15	4.28283e-42	0.433264	0.358	0.269	9.1691e-38	2
Selenow	6.6171e-42	0.369673	0.516	0.423	1.41665e-37	2
Ifi27l2a	7.16306e-42	0.378328	0.544	0.45	1.53354e-37	2
Cd86	8.97269e-42	0.309356	0.45	0.351	1.92096e-37	2
Slamf7	1.13068e-41	0.425447	0.266	0.182	2.42067e-37	2
Ecm1	5.19286e-41	0.352547	0.39	0.292	1.11174e-36	2
Ctsa	7.71195e-41	0.377285	0.436	0.341	1.65105e-36	2
Tob2	8.53222e-41	0.336817	0.5	0.416	1.82666e-36	2
Apobec1	9.53618e-41	0.366727	0.243	0.161	2.0416e-36	2
Tnfsf9	1.17259e-40	0.469941	0.315	0.229	2.5104e-36	2
Aldh2	1.21644e-40	0.370791	0.422	0.323	2.60428e-36	2
Naa50	1.30118e-40	0.370907	0.459	0.369	2.78569e-36	2
Myo5a	2.03735e-40	0.376472	0.386	0.291	4.36176e-36	2
Trim25	4.37975e-40	0.409528	0.514	0.437	9.37661e-36	2
Rps15	4.49291e-40	0.282752	0.606	0.512	9.61886e-36	2
Macf1	1.12697e-39	0.379746	0.44	0.352	2.41272e-35	2
Cmtm3	1.15705e-39	0.372911	0.29	0.209	2.47713e-35	2
Fos	1.73982e-39	0.373644	0.603	0.526	3.72477e-35	2
Pid1	3.61214e-39	0.376935	0.385	0.29	7.73324e-35	2
Asah1	4.30488e-39	0.367911	0.415	0.326	9.21631e-35	2
Abca1	5.89685e-39	0.321336	0.555	0.464	1.26246e-34	2
Tubb6	6.14372e-39	0.354397	0.435	0.346	1.31531e-34	2
Tmem176a	1.08676e-38	0.33878	0.281	0.195	2.32665e-34	2
Amz1	1.3301e-38	0.281861	0.159	0.094	2.84762e-34	2
Ddx39b	1.6831e-38	0.392501	0.459	0.374	3.60335e-34	2
Rplp0	1.72219e-38	0.270799	0.629	0.54	3.68703e-34	2
Slc8b1	3.40501e-38	0.352511	0.322	0.237	7.28978e-34	2
Ptpro	6.41807e-38	0.3249	0.227	0.151	1.37405e-33	2
Renbp	1.15833e-37	0.358808	0.245	0.169	2.47986e-33	2
Malat1	1.26187e-37	0.587932	0.882	0.947	2.70154e-33	2
Eif5b	1.29582e-37	0.400721	0.405	0.32	2.77422e-33	2
Srgap2	1.42408e-37	0.388351	0.268	0.189	3.04882e-33	2
Cdkn1a	1.504e-37	0.264792	0.717	0.696	3.21991e-33	2
Arl4c	1.57169e-37	0.318779	0.657	0.604	3.36483e-33	2
Crip1	4.4042e-37	0.296333	0.64	0.543	9.42895e-33	2
Cyba	5.75843e-37	0.306767	0.674	0.64	1.23282e-32	2
Fcgr1	1.28893e-36	0.297967	0.28	0.195	2.75948e-32	2
Hfe	2.33766e-36	0.28294	0.206	0.134	5.00469e-32	2
Rpl18a	2.46955e-36	0.268341	0.653	0.573	5.28705e-32	2
Eps8	3.25519e-36	0.384642	0.325	0.243	6.96903e-32	2
Tnfrsf12a	9.04209e-36	0.309749	0.217	0.144	1.93582e-31	2
Tmbim1	9.10501e-36	0.342472	0.307	0.226	1.94929e-31	2
Plxnb2	1.25301e-35	0.374415	0.283	0.206	2.68257e-31	2
Clic4	1.90216e-35	0.286274	0.538	0.451	4.07233e-31	2
Tbc1d9	2.01515e-35	0.416891	0.321	0.244	4.31423e-31	2
2310022A10Rik	2.2308e-35	0.373155	0.269	0.191	4.77592e-31	2
Raph1	2.31868e-35	0.452999	0.274	0.198	4.96407e-31	2
Gnl3	8.78236e-35	0.399894	0.328	0.247	1.88022e-30	2
Nr4a2	9.33498e-35	0.345634	0.345	0.259	1.99853e-30	2
Eif3a	1.72137e-34	0.341415	0.581	0.507	3.68528e-30	2
Lst1	3.55512e-34	0.351061	0.349	0.265	7.61117e-30	2
Snx8	3.93156e-34	0.386577	0.285	0.209	8.41708e-30	2
Myof	6.43392e-34	0.320919	0.253	0.176	1.37744e-29	2
Rassf4	7.54751e-34	0.380282	0.27	0.195	1.61585e-29	2
Mdfic	1.33397e-33	0.380165	0.322	0.244	2.85589e-29	2
Ccl2	1.6683e-33	0.293045	0.434	0.344	3.57165e-29	2
Pla2g15	3.42797e-33	0.256644	0.15	0.091	7.33895e-29	2
Ldlrap1	4.88733e-33	0.264854	0.246	0.17	1.04633e-28	2
Ccr5	6.54208e-33	0.349518	0.395	0.309	1.40059e-28	2
Pik3r5	6.81499e-33	0.379858	0.393	0.319	1.45902e-28	2
Plekho1	8.45082e-33	0.286727	0.217	0.149	1.80924e-28	2
Cd180	1.39653e-32	0.351297	0.246	0.173	2.98983e-28	2
Adap2	1.60128e-32	0.291001	0.148	0.09	3.42817e-28	2
Ccl7	1.8911e-32	0.27744	0.401	0.313	4.04865e-28	2
Bach1	2.42128e-32	0.386075	0.533	0.474	5.18372e-28	2
Snx30	2.45764e-32	0.29838	0.168	0.107	5.26157e-28	2
Tcf4	5.158e-32	0.330536	0.306	0.227	1.10428e-27	2
Pcyt1a	5.40576e-32	0.32439	0.451	0.372	1.15732e-27	2
Fyb	6.35357e-32	0.35242	0.538	0.467	1.36024e-27	2
Atp6v1h	9.16684e-32	0.395623	0.396	0.319	1.96253e-27	2
Nceh1	1.12437e-31	0.357959	0.292	0.217	2.40716e-27	2
Sbno2	1.14561e-31	0.419775	0.448	0.375	2.45264e-27	2
Gngt2	3.78571e-31	0.319585	0.223	0.155	8.10483e-27	2
Atp5g3	4.2045e-31	0.300723	0.562	0.478	9.00142e-27	2
Arl5c	5.03342e-31	0.429367	0.34	0.267	1.07761e-26	2
Phldb1	5.61795e-31	0.291288	0.156	0.098	1.20275e-26	2
Gdi2	1.50094e-30	0.287574	0.559	0.485	3.21336e-26	2
Cd63	1.7168e-30	0.261045	0.613	0.558	3.67549e-26	2
Rbbp6	2.92961e-30	0.386817	0.519	0.452	6.27199e-26	2
Arhgap17	3.2905e-30	0.384312	0.358	0.282	7.04464e-26	2
Tmem86a	7.37737e-30	0.274951	0.165	0.106	1.57942e-25	2
Rpl7a	1.32063e-29	0.299507	0.574	0.496	2.82733e-25	2
Got1	1.5172e-29	0.263879	0.393	0.315	3.24817e-25	2
Bag3	4.05251e-29	0.343264	0.296	0.224	8.67601e-25	2
Blnk	1.13802e-28	0.274486	0.173	0.114	2.43639e-24	2
Man2b1	1.16168e-28	0.350627	0.436	0.361	2.48704e-24	2
Serpinb8	1.62849e-28	0.355157	0.243	0.174	3.48643e-24	2
Tcp11l2	1.96919e-28	0.339513	0.304	0.233	4.21584e-24	2
Map7d1	4.28806e-28	0.318506	0.423	0.351	9.18031e-24	2
Dse	4.35143e-28	0.315401	0.259	0.19	9.31597e-24	2
Pld3	4.65186e-28	0.295943	0.378	0.299	9.95918e-24	2
Creb5	5.08184e-28	0.25331	0.202	0.137	1.08797e-23	2
Fam129b	5.57523e-28	0.36807	0.328	0.259	1.1936e-23	2
Tuba1c	1.54144e-27	0.273424	0.728	0.748	3.30008e-23	2
Sh3bgrl	2.10285e-27	0.327122	0.481	0.396	4.50199e-23	2
Rpl35a	2.26085e-27	0.261305	0.635	0.572	4.84025e-23	2
Itgav	4.47076e-27	0.306892	0.358	0.283	9.57145e-23	2
Plin2	5.66762e-27	0.266494	0.613	0.555	1.21338e-22	2
Reep5	6.95099e-27	0.351778	0.527	0.461	1.48814e-22	2
Phf23	9.82725e-27	0.295334	0.326	0.253	2.10392e-22	2
Sgpl1	2.27819e-26	0.295917	0.624	0.586	4.87737e-22	2
Erp29	2.61455e-26	0.337772	0.383	0.31	5.59749e-22	2
Ap3d1	2.71598e-26	0.374221	0.409	0.341	5.81465e-22	2
Fam105a	3.42885e-26	0.271514	0.254	0.188	7.34082e-22	2
Cmklr1	3.44284e-26	0.26656	0.209	0.147	7.37077e-22	2
Pip5k1c	3.82332e-26	0.308653	0.532	0.469	8.18535e-22	2
Fam214b	4.80024e-26	0.323604	0.321	0.252	1.02768e-21	2
Rpl35	4.86145e-26	0.295495	0.548	0.473	1.04079e-21	2
Dync1h1	7.31068e-26	0.331128	0.267	0.203	1.56514e-21	2
Arap1	1.02322e-25	0.315183	0.347	0.276	2.19062e-21	2
Cdt1	1.07385e-25	0.273469	0.234	0.17	2.299e-21	2
Cln6	1.588e-25	0.281279	0.166	0.112	3.39975e-21	2
Zfp91	1.99256e-25	0.33138	0.452	0.387	4.26588e-21	2
Zmiz1	2.11384e-25	0.320552	0.433	0.363	4.52552e-21	2
Errfi1	5.70061e-25	0.340058	0.342	0.275	1.22044e-20	2
Acp2	8.5066e-25	0.295786	0.216	0.155	1.82118e-20	2
Ppig	9.41316e-25	0.349481	0.452	0.387	2.01526e-20	2
Specc1l	1.11089e-24	0.299381	0.239	0.178	2.3783e-20	2
Cox4i1	1.32237e-24	0.267447	0.618	0.563	2.83107e-20	2
Atp13a2	1.45768e-24	0.338455	0.189	0.133	3.12074e-20	2
Eid1	1.56704e-24	0.306899	0.368	0.302	3.35487e-20	2
Trip10	1.72413e-24	0.257509	0.151	0.1	3.69119e-20	2
Rars	3.57643e-24	0.406354	0.315	0.252	7.65678e-20	2
Mfsd1	7.51775e-24	0.311162	0.5	0.437	1.60948e-19	2
Anxa4	8.68091e-24	0.300032	0.267	0.204	1.8585e-19	2
Man1a	1.15314e-23	0.300585	0.343	0.275	2.46876e-19	2
Naa15	1.17858e-23	0.326678	0.342	0.275	2.52321e-19	2
Aprt	1.36061e-23	0.325991	0.303	0.238	2.91293e-19	2
Olfm1	2.04323e-23	0.25031	0.245	0.181	4.37435e-19	2
Abcf1	2.40502e-23	0.361102	0.349	0.284	5.1489e-19	2
Atp6v1a	2.8745e-23	0.25167	0.556	0.496	6.15401e-19	2
Trim8	4.45335e-23	0.260139	0.24	0.18	9.53418e-19	2
Snx2	5.68857e-23	0.329397	0.34	0.273	1.21787e-18	2
Mef2a	1.07664e-22	0.343448	0.459	0.403	2.30498e-18	2
Tnip3	1.71324e-22	0.346909	0.168	0.114	3.66788e-18	2
Ssfa2	2.1734e-22	0.32697	0.356	0.295	4.65304e-18	2
Gab1	2.48949e-22	0.320777	0.213	0.157	5.32975e-18	2
Sgk1	4.72722e-22	0.356873	0.393	0.331	1.01205e-17	2
Plekhg2	5.66479e-22	0.291021	0.181	0.129	1.21278e-17	2
Srek1	5.7147e-22	0.30018	0.18	0.128	1.22346e-17	2
Ncor2	5.88149e-22	0.295248	0.226	0.168	1.25917e-17	2
Lamp1	8.25348e-22	0.255639	0.516	0.455	1.76699e-17	2
Sestd1	1.12423e-21	0.356563	0.231	0.176	2.40685e-17	2
Cox6b1	3.73129e-21	0.268108	0.572	0.519	7.98833e-17	2
Rara	3.7753e-21	0.291778	0.336	0.273	8.08253e-17	2
Ndrg1	4.19548e-21	0.294875	0.422	0.353	8.9821e-17	2
Ankrd11	4.95622e-21	0.342981	0.52	0.473	1.06108e-16	2
Nr1d1	5.75408e-21	0.256464	0.19	0.135	1.23189e-16	2
Pea15a	1.18238e-20	0.269622	0.238	0.183	2.53136e-16	2
Tep1	3.5624e-20	0.291567	0.187	0.136	7.62674e-16	2
Sgms1	5.59676e-20	0.329973	0.388	0.324	1.19821e-15	2
Sowahc	8.18394e-20	0.290218	0.257	0.2	1.7521e-15	2
Clcn4	8.75904e-20	0.312048	0.311	0.254	1.87522e-15	2
Ybx1	9.74068e-20	0.256684	0.576	0.521	2.08538e-15	2
Nrp1	1.44754e-19	0.251861	0.189	0.136	3.09903e-15	2
Osbpl8	1.47095e-19	0.311592	0.457	0.399	3.14915e-15	2
Aamp	1.73124e-19	0.312178	0.408	0.349	3.70642e-15	2
Npc1	1.78579e-19	0.291601	0.246	0.193	3.82319e-15	2
Ap1b1	1.86246e-19	0.284633	0.208	0.155	3.98735e-15	2
Ppp4r2	3.04226e-19	0.307575	0.405	0.347	6.51318e-15	2
Igsf8	5.33989e-19	0.311781	0.276	0.221	1.14322e-14	2
St13	5.73807e-19	0.31744	0.426	0.37	1.22846e-14	2
Atp6ap1	5.78532e-19	0.269714	0.486	0.433	1.23858e-14	2
Top1	6.96898e-19	0.270359	0.593	0.561	1.49199e-14	2
Camk2d	8.89048e-19	0.287555	0.222	0.17	1.90336e-14	2
Id3	1.22151e-18	0.318762	0.146	0.102	2.61513e-14	2
Fkbp1a	1.70968e-18	0.294832	0.417	0.361	3.66026e-14	2
Srsf11	3.93159e-18	0.323911	0.586	0.546	8.41715e-14	2
Ppp1r9b	4.75767e-18	0.305718	0.324	0.267	1.01857e-13	2
Capg	5.86111e-18	0.3025	0.51	0.453	1.2548e-13	2
Arl8a	6.04025e-18	0.281683	0.455	0.401	1.29316e-13	2
Slc38a1	1.256e-17	0.285717	0.531	0.482	2.68897e-13	2
Cmtm7	1.26695e-17	0.264033	0.293	0.241	2.71242e-13	2
Ptpn18	1.62368e-17	0.3376	0.308	0.253	3.47614e-13	2
Sh3pxd2b	1.69919e-17	0.265949	0.206	0.159	3.63779e-13	2
Rnd3	1.82547e-17	0.310942	0.163	0.118	3.90815e-13	2
Ccdc88a	2.00351e-17	0.329309	0.227	0.177	4.28931e-13	2
Vcp	2.16494e-17	0.31489	0.387	0.333	4.63492e-13	2
Nmt1	2.55756e-17	0.277942	0.275	0.224	5.47547e-13	2
Rnf130	4.14778e-17	0.284591	0.45	0.394	8.87997e-13	2
Dync1i2	4.47225e-17	0.300269	0.394	0.339	9.57464e-13	2
Rap1a	4.84349e-17	0.274215	0.417	0.369	1.03694e-12	2
Plxna1	4.86561e-17	0.262415	0.176	0.132	1.04168e-12	2
Ctns	4.87063e-17	0.262208	0.161	0.117	1.04275e-12	2
Baz1a	6.10849e-17	0.288247	0.516	0.466	1.30777e-12	2
Tln1	6.90947e-17	0.282757	0.6	0.561	1.47925e-12	2
Gm26917	9.07335e-17	0.769973	0.229	0.181	1.94251e-12	2
Rpl10	1.05791e-16	0.265835	0.583	0.538	2.26488e-12	2
Mycbp2	1.80378e-16	0.349056	0.34	0.287	3.86172e-12	2
Rtn4	2.18987e-16	0.306433	0.534	0.494	4.68829e-12	2
Pdia3	2.49201e-16	0.297997	0.455	0.4	5.33513e-12	2
Ripk1	2.80736e-16	0.320329	0.297	0.244	6.01029e-12	2
Coro1b	3.97302e-16	0.282231	0.351	0.299	8.50585e-12	2
Ndufc2	4.10683e-16	0.26491	0.291	0.238	8.79231e-12	2
Hnrnpll	4.46308e-16	0.338379	0.297	0.245	9.55501e-12	2
Cacul1	8.64019e-16	0.295718	0.384	0.337	1.84978e-11	2
Ano6	1.07861e-15	0.293267	0.267	0.216	2.3092e-11	2
Ppp1r12c	2.78737e-15	0.313007	0.316	0.268	5.96748e-11	2
2610507B11Rik	3.54784e-15	0.288256	0.252	0.203	7.59556e-11	2
Hsph1	3.55127e-15	0.25808	0.246	0.195	7.60292e-11	2
Flrt3	4.62352e-15	0.281583	0.237	0.187	9.89849e-11	2
Bax	4.73133e-15	0.265195	0.431	0.383	1.01293e-10	2
Usf2	5.31781e-15	0.27992	0.414	0.365	1.13849e-10	2
Pitpna	6.69426e-15	0.282627	0.603	0.577	1.43317e-10	2
Plekhm2	7.62445e-15	0.314094	0.25	0.204	1.63232e-10	2
Plbd2	9.98145e-15	0.282184	0.206	0.163	2.13693e-10	2
Prpf38b	1.01706e-14	0.326127	0.421	0.376	2.17743e-10	2
Slc25a28	1.24859e-14	0.256801	0.16	0.12	2.6731e-10	2
Atp1a1	1.98654e-14	0.307154	0.45	0.408	4.25298e-10	2
Pepd	2.58522e-14	0.288695	0.199	0.157	5.5347e-10	2
Ergic3	2.66627e-14	0.301272	0.249	0.205	5.70822e-10	2
Hprt	3.18293e-14	0.289876	0.32	0.27	6.81433e-10	2
Cyfip1	5.4081e-14	0.274339	0.396	0.346	1.15782e-09	2
Pi4k2a	7.48992e-14	0.302425	0.26	0.215	1.60352e-09	2
Anxa1	8.28727e-14	0.27027	0.461	0.413	1.77422e-09	2
Glud1	1.0427e-13	0.29829	0.443	0.394	2.23231e-09	2
Jmjd1c	1.10885e-13	0.300048	0.466	0.427	2.37395e-09	2
Ap2s1	1.51568e-13	0.307412	0.272	0.229	3.24492e-09	2
Plcg2	1.7401e-13	0.250311	0.256	0.211	3.72538e-09	2
Eif3j1	1.80458e-13	0.250731	0.293	0.248	3.86343e-09	2
Slc1a5	2.12426e-13	0.290909	0.269	0.224	4.54783e-09	2
Rap2b	2.73629e-13	0.265533	0.353	0.305	5.85812e-09	2
Fmn1	3.09e-13	0.263583	0.126	0.091	6.61538e-09	2
Ewsr1	3.55907e-13	0.256723	0.483	0.445	7.61962e-09	2
Chd3	4.16716e-13	0.287299	0.191	0.15	8.92147e-09	2
Vapa	4.5839e-13	0.287756	0.529	0.495	9.81366e-09	2
Mtss1	4.61304e-13	0.251415	0.229	0.183	9.87606e-09	2
Gm6377	4.76993e-13	0.319564	0.211	0.169	1.02119e-08	2
Adcy7	5.21342e-13	0.316815	0.213	0.174	1.11614e-08	2
AI504432	6.2713e-13	0.262925	0.199	0.156	1.34262e-08	2
Pdia6	1.03658e-12	0.330879	0.345	0.302	2.2192e-08	2
Prkcd	1.24127e-12	0.280513	0.489	0.448	2.65743e-08	2
Lpxn	1.2536e-12	0.287689	0.293	0.251	2.68384e-08	2
Mndal	1.5861e-12	0.291951	0.292	0.246	3.39569e-08	2
Rapgef2	1.92896e-12	0.315716	0.264	0.221	4.1297e-08	2
Rab12	2.92067e-12	0.275006	0.246	0.206	6.25286e-08	2
Eif6	3.2871e-12	0.266067	0.435	0.392	7.03735e-08	2
Uvrag	3.82255e-12	0.311315	0.36	0.317	8.1837e-08	2
Hsd17b12	4.2462e-12	0.29003	0.328	0.286	9.0907e-08	2
Pgls	4.31752e-12	0.262272	0.243	0.201	9.24338e-08	2
Rnh1	4.86356e-12	0.264678	0.472	0.43	1.04124e-07	2
Sumo3	7.65232e-12	0.288516	0.268	0.227	1.63828e-07	2
U2af2	1.10591e-11	0.27595	0.464	0.424	2.36764e-07	2
Ap2a2	1.10883e-11	0.280426	0.238	0.198	2.37389e-07	2
Serp1	1.26536e-11	0.347197	0.478	0.448	2.70901e-07	2
Cops9	1.30885e-11	0.269931	0.333	0.29	2.80212e-07	2
Ap2m1	1.64508e-11	0.314724	0.423	0.384	3.52195e-07	2
Eif4g3	1.88228e-11	0.263594	0.377	0.336	4.02977e-07	2
Oasl1	1.91129e-11	0.472023	0.262	0.223	4.09188e-07	2
Xrn2	2.11176e-11	0.284052	0.345	0.303	4.52107e-07	2
Paf1	2.23599e-11	0.268706	0.247	0.207	4.78704e-07	2
Clcf1	3.35346e-11	0.292888	0.201	0.164	7.17941e-07	2
Thrap3	3.41341e-11	0.278018	0.376	0.339	7.30776e-07	2
Ly9	4.21732e-11	0.274085	0.182	0.145	9.02886e-07	2
Srrt	5.83618e-11	0.28189	0.271	0.233	1.24947e-06	2
Sash1	8.1975e-11	0.256185	0.199	0.159	1.755e-06	2
Camta2	1.04253e-10	0.270768	0.211	0.174	2.23196e-06	2
Rab1	1.24834e-10	0.26373	0.591	0.592	2.67257e-06	2
Pim3	1.34434e-10	0.268081	0.285	0.247	2.87811e-06	2
Mtdh	1.54465e-10	0.284028	0.386	0.344	3.30695e-06	2
Gas7	1.82464e-10	0.306718	0.252	0.215	3.90636e-06	2
Dusp3	1.9315e-10	0.27565	0.196	0.163	4.13515e-06	2
Tppp3	2.20665e-10	0.311275	0.14	0.108	4.72421e-06	2
Nav1	3.33172e-10	0.304995	0.181	0.149	7.13288e-06	2
Fam49b	3.54829e-10	0.263296	0.534	0.503	7.59653e-06	2
Bst2	6.2649e-10	0.261159	0.313	0.274	1.34125e-05	2
Baiap2	7.46225e-10	0.306733	0.19	0.157	1.59759e-05	2
Ndufa2	8.00492e-10	0.269649	0.499	0.464	1.71377e-05	2
Tmem65	1.49962e-09	0.25313	0.242	0.204	3.21054e-05	2
Taok3	1.97077e-09	0.252544	0.289	0.256	4.21923e-05	2
Snx1	2.51248e-09	0.258869	0.267	0.233	5.37896e-05	2
Stx4a	3.96396e-09	0.265272	0.219	0.185	8.48644e-05	2
Ash1l	4.74547e-09	0.296643	0.245	0.211	0.000101596	2
Ubr5	5.08534e-09	0.296371	0.286	0.254	0.000108872	2
Metap2	5.51502e-09	0.268527	0.323	0.288	0.000118071	2
Igbp1	6.86255e-09	0.266838	0.21	0.177	0.00014692	2
Mospd3	1.30943e-08	0.250584	0.207	0.178	0.000280335	2
Rnpep	1.79668e-08	0.269733	0.155	0.127	0.000384651	2
Eif4g1	2.44189e-08	0.25676	0.377	0.343	0.000522784	2
Ctf2	3.16058e-08	0.373736	0.103	0.079	0.000676649	2
Rpl36	5.05395e-08	0.254687	0.35	0.317	0.001082	2
Copa	5.40975e-08	0.255319	0.373	0.341	0.00115817	2
Anxa7	7.35781e-08	0.250491	0.323	0.295	0.00157523	2
Adss	1.26233e-07	0.281741	0.268	0.24	0.00270252	2
Eif3b	1.64426e-07	0.25032	0.272	0.242	0.0035202	2
Tra2b	3.53359e-07	0.261572	0.448	0.424	0.00756507	2
Rarg	9.41447e-07	0.289685	0.156	0.132	0.0201554	2
Sertad2	1.53535e-06	0.250949	0.276	0.248	0.0328704	2
Atp2a2	2.89294e-06	0.255446	0.331	0.301	0.061935	2
Lamtor4	3.19288e-06	0.25944	0.222	0.197	0.0683564	2
Stxbp3	3.75874e-06	0.25529	0.236	0.208	0.0804709	2
Hadha	6.63714e-06	0.288959	0.275	0.25	0.142095	2
Pdia4	1.70471e-05	0.265141	0.173	0.151	0.364962	2
Tmed9	2.38496e-05	0.25462	0.349	0.325	0.510595	2
Lars2	3.30643e-05	0.309937	0.166	0.144	0.707873	2
Golgb1	3.35079e-05	0.344908	0.206	0.185	0.717372	2
Ifi203	0.000226487	0.251214	0.247	0.224	1	2
Retnlg	0	2.43333	0.848	0.33	0	3
Ngp	0	2.01318	0.232	0.027	0	3
Lcn2	0	1.98418	0.897	0.341	0	3
Wfdc21	0	1.7661	0.777	0.217	0	3
S100a8	0	1.65883	0.993	0.799	0	3
S100a9	0	1.59715	0.992	0.781	0	3
Mmp8	0	1.51698	0.433	0.141	0	3
Fpr1	0	1.51189	0.904	0.318	0	3
Il1f9	0	1.41005	0.867	0.276	0	3
Il1a	0	1.33934	0.757	0.397	0	3
Stfa2l1	0	1.31082	0.601	0.248	0	3
Gm5483	0	1.29576	0.546	0.248	0	3
Gadd45a	0	1.28743	0.871	0.36	0	3
Acod1	0	1.22591	0.987	0.637	0	3
Slpi	0	1.19957	0.986	0.72	0	3
Cxcl3	0	1.17847	0.858	0.502	0	3
Glrx	0	1.1533	0.849	0.463	0	3
G0s2	0	1.14153	0.651	0.171	0	3
Chil1	0	1.13743	0.654	0.181	0	3
Thbs1	0	1.1329	0.971	0.763	0	3
Pglyrp1	0	1.12389	0.495	0.151	0	3
Fpr2	0	1.12268	0.903	0.357	0	3
Prdx5	0	1.04176	0.945	0.713	0	3
Cd24a	0	1.02105	0.924	0.532	0	3
Hdc	0	1.00243	0.977	0.555	0	3
Clec5a	0	0.997921	0.59	0.211	0	3
Rdh12	0	0.966797	0.655	0.214	0	3
Trem1	0	0.951739	0.952	0.518	0	3
Nfkbiz	0	0.951293	0.978	0.785	0	3
Slfn4	0	0.94437	0.969	0.577	0	3
Mcemp1	0	0.928524	0.771	0.318	0	3
Ccl4	0	0.920784	0.948	0.82	0	3
Ccl3	0	0.917644	0.989	0.86	0	3
Cd33	0	0.90976	0.809	0.413	0	3
Cxcl2	0	0.907994	0.998	0.987	0	3
Cd14	0	0.899391	0.987	0.807	0	3
Clec4d	0	0.893736	0.99	0.779	0	3
Mrgpra2b	0	0.889551	0.33	0.052	0	3
Il1b	0	0.880352	0.991	0.826	0	3
Mmp9	0	0.865102	0.673	0.3	0	3
Ncf1	0	0.858539	0.718	0.457	0	3
Upp1	0	0.849068	0.438	0.122	0	3
Grina	0	0.848701	0.949	0.627	0	3
2810474O19Rik	0	0.836416	0.873	0.56	0	3
Samsn1	0	0.824859	0.904	0.54	0	3
Vasp	0	0.819651	0.909	0.69	0	3
Mxd1	0	0.819289	0.975	0.763	0	3
Stx11	0	0.812273	0.862	0.532	0	3
Srgn	0	0.807981	0.996	0.959	0	3
Spata13	0	0.807972	0.631	0.298	0	3
Il1rn	0	0.80548	0.963	0.756	0	3
Entpd1	0	0.800353	0.843	0.493	0	3
Sgms2	0	0.799145	0.894	0.505	0	3
Nlrp3	0	0.794712	0.977	0.819	0	3
Hcar2	0	0.790393	0.888	0.386	0	3
Sod2	0	0.789227	0.84	0.632	0	3
Slc7a11	0	0.789139	0.953	0.562	0	3
N4bp1	0	0.781824	0.778	0.531	0	3
Tnf	0	0.770036	0.898	0.711	0	3
Slc27a4	0	0.768512	0.439	0.144	0	3
Plaur	0	0.767035	0.924	0.703	0	3
Plek	0	0.763049	0.99	0.858	0	3
Pilra	0	0.750674	0.477	0.192	0	3
Ifitm1	0	0.744824	0.868	0.622	0	3
Actn1	0	0.739361	0.543	0.251	0	3
Fth1	0	0.729792	1	0.996	0	3
Lcp1	0	0.720091	0.977	0.862	0	3
Cd9	0	0.71752	0.926	0.588	0	3
Ly6g	0	0.712758	0.184	0.022	0	3
Smox	0	0.702806	0.968	0.77	0	3
Ankrd33b	0	0.69471	0.733	0.387	0	3
St3gal6	0	0.693627	0.428	0.136	0	3
Il1rap	0	0.691386	0.511	0.173	0	3
Lrg1	0	0.682408	0.598	0.279	0	3
Clec4e	0	0.6797	0.991	0.855	0	3
Tpd52	0	0.658925	0.943	0.747	0	3
Cd300lf	0	0.650886	0.688	0.344	0	3
Adgrg3	0	0.648858	0.334	0.083	0	3
Marcksl1	0	0.640682	0.96	0.827	0	3
Lmnb1	0	0.639422	0.929	0.7	0	3
Ets2	0	0.635725	0.938	0.676	0	3
Slfn2	0	0.632513	0.952	0.769	0	3
Tnfaip3	0	0.628114	0.941	0.771	0	3
Ptafr	0	0.622367	0.9	0.659	0	3
Trim30b	0	0.615045	0.404	0.132	0	3
S100a11	0	0.611041	0.988	0.904	0	3
Lilr4b	0	0.609251	0.981	0.819	0	3
Sema4d	0	0.600995	0.882	0.671	0	3
Lilrb4	0	0.599596	0.816	0.532	0	3
C5ar1	0	0.590234	0.915	0.692	0	3
Trem3	0	0.58414	0.388	0.12	0	3
Rnf149	0	0.579538	0.978	0.826	0	3
Cd53	0	0.5731	0.97	0.849	0	3
Pim1	0	0.562831	0.985	0.934	0	3
Tnfrsf1b	0	0.561629	0.935	0.777	0	3
Mapkapk2	0	0.555414	0.931	0.762	0	3
Cxcr2	0	0.539217	0.563	0.199	0	3
Ccr1	0	0.524437	0.891	0.603	0	3
Nfkbia	0	0.520442	0.994	0.951	0	3
Il1r2	0	0.504592	0.907	0.614	0	3
Rab7	2.50501e-305	0.533674	0.953	0.829	5.36297e-301	3
Adam8	4.0094e-305	0.591897	0.9	0.695	8.58372e-301	3
Lamb3	4.86645e-304	0.503128	0.218	0.045	1.04186e-299	3
Tnfrsf26	5.80219e-304	0.670776	0.438	0.164	1.24219e-299	3
Cebpb	6.24066e-304	0.467644	0.967	0.826	1.33606e-299	3
Antxr2	1.09253e-299	0.56605	0.82	0.571	2.339e-295	3
Rab11fip1	4.64423e-298	0.656387	0.755	0.498	9.94283e-294	3
Ankrd22	4.99687e-298	0.440431	0.182	0.032	1.06978e-293	3
Cd177	4.0448e-296	0.9708	0.221	0.051	8.65952e-292	3
Csf3r	5.88234e-290	0.546756	0.669	0.345	1.25935e-285	3
Rab20	7.15468e-289	0.606805	0.772	0.515	1.53175e-284	3
Rnf11	4.84694e-288	0.689246	0.622	0.348	1.03768e-283	3
Gk	4.80346e-285	0.690459	0.437	0.176	1.02837e-280	3
Slc15a3	6.63671e-283	0.515873	0.824	0.552	1.42085e-278	3
Wfdc17	4.25425e-282	0.951934	0.839	0.7	9.10792e-278	3
Cdk5r1	3.05628e-280	0.892003	0.422	0.174	6.54319e-276	3
Irak3	3.61635e-280	0.673681	0.511	0.235	7.74224e-276	3
Trib1	3.76388e-280	0.512424	0.888	0.671	8.0581e-276	3
Ifitm6	5.01696e-274	1.22137	0.464	0.211	1.07408e-269	3
Themis2	3.92885e-267	0.532163	0.503	0.216	8.41127e-263	3
Cldn1	1.3391e-266	0.707449	0.211	0.049	2.86689e-262	3
Cyp4f18	6.93011e-265	0.705503	0.558	0.285	1.48367e-260	3
Rab44	3.58983e-264	0.513714	0.338	0.109	7.68547e-260	3
Olr1	3.03493e-259	0.630956	0.406	0.159	6.49748e-255	3
Nudt4	1.27342e-255	0.62611	0.595	0.315	2.72625e-251	3
Snx18	8.49718e-255	0.603041	0.722	0.483	1.81916e-250	3
Marcks	2.72584e-254	0.574914	0.878	0.708	5.83574e-250	3
Ccrl2	7.66817e-253	0.497594	0.872	0.652	1.64168e-248	3
Bcl2l11	7.29322e-250	0.555267	0.834	0.645	1.56141e-245	3
Btg1	7.60155e-247	0.470849	0.917	0.764	1.62742e-242	3
Selenon	8.12982e-247	0.549383	0.458	0.199	1.74051e-242	3
Dgat2	3.28514e-244	0.674185	0.405	0.166	7.03316e-240	3
Slc2a6	1.36635e-242	0.597396	0.451	0.197	2.92522e-238	3
Pnrc1	1.86193e-241	0.466331	0.877	0.722	3.98621e-237	3
Amer2	1.78274e-240	0.463176	0.207	0.05	3.81667e-236	3
Sh2d3c	5.31419e-239	0.481303	0.533	0.249	1.13771e-234	3
Sell	1.38447e-238	0.503413	0.635	0.332	2.96401e-234	3
Klra2	1.93165e-236	0.586439	0.392	0.158	4.13546e-232	3
Dusp16	2.42958e-235	0.619739	0.528	0.273	5.2015e-231	3
Asprv1	4.64845e-233	0.967579	0.541	0.296	9.95187e-229	3
Iqsec1	1.90588e-231	0.592916	0.445	0.202	4.0803e-227	3
Slc11a1	3.69804e-225	0.650188	0.675	0.446	7.91713e-221	3
Gsr	5.30625e-223	0.490965	0.648	0.386	1.13602e-218	3
Il12a	5.96733e-222	0.3969	0.127	0.021	1.27755e-217	3
Igf1r	1.03804e-220	0.585746	0.422	0.183	2.22233e-216	3
Hp	3.17863e-218	0.557064	0.508	0.247	6.80512e-214	3
Sorl1	1.78905e-214	0.526939	0.66	0.403	3.83018e-210	3
Siglece	2.01046e-213	0.590826	0.341	0.133	4.3042e-209	3
Crispld2	4.42086e-210	0.497591	0.241	0.072	9.46461e-206	3
Mefv	5.54925e-210	0.605591	0.631	0.398	1.18804e-205	3
Lpcat2	2.98017e-208	0.599685	0.502	0.271	6.38024e-204	3
Pde4b	3.54756e-208	0.491378	0.818	0.62	7.59496e-204	3
Kcnj2	8.03342e-208	0.564199	0.279	0.095	1.71988e-203	3
Rnf19a	2.37013e-207	0.720713	0.416	0.202	5.07421e-203	3
Slc2a3	1.93118e-206	0.575388	0.337	0.128	4.13446e-202	3
Mcl1	3.05286e-206	0.344625	0.978	0.893	6.53588e-202	3
Tnfrsf23	7.06669e-206	0.540529	0.415	0.182	1.51291e-201	3
H2-Q10	1.58156e-204	0.506448	0.424	0.183	3.38597e-200	3
Mrgpra2a	1.92092e-201	0.33267	0.116	0.019	4.1125e-197	3
Sp140	5.42663e-201	0.587441	0.542	0.309	1.16179e-196	3
Ier5	3.04731e-200	0.355362	0.93	0.808	6.52398e-196	3
Ell2	5.19698e-200	0.509376	0.788	0.607	1.11262e-195	3
Sh2d5	9.60178e-200	0.352914	0.104	0.016	2.05565e-195	3
Plk3	3.67852e-197	0.537605	0.372	0.16	7.87535e-193	3
Cd44	3.51451e-195	0.373725	0.971	0.871	7.52422e-191	3
Mtmr6	3.86541e-191	0.576229	0.613	0.418	8.27545e-187	3
Prkd3	1.03399e-190	0.625709	0.413	0.201	2.21366e-186	3
Fas	5.63837e-188	0.533329	0.53	0.301	1.20712e-183	3
Nedd9	5.77913e-186	0.550328	0.347	0.148	1.23725e-181	3
Slfn1	2.27118e-185	0.543973	0.447	0.22	4.86238e-181	3
Igsf6	7.37026e-185	0.527065	0.654	0.435	1.5779e-180	3
Rab32	4.66231e-184	0.582536	0.577	0.366	9.98155e-180	3
Ehd1	2.86779e-183	0.498392	0.728	0.543	6.13965e-179	3
Ripor2	3.52801e-181	0.50747	0.306	0.118	7.55312e-177	3
Dgat1	6.59975e-181	0.548188	0.595	0.362	1.41294e-176	3
Mirt1	7.66486e-181	0.386766	0.299	0.109	1.64097e-176	3
Ifitm2	8.64575e-181	0.379589	0.937	0.831	1.85097e-176	3
Pts	2.68457e-180	0.68022	0.42	0.215	5.7474e-176	3
Arhgef3	4.63362e-179	0.559479	0.289	0.114	9.92012e-175	3
Rac2	1.35225e-178	0.600119	0.717	0.564	2.89503e-174	3
Rps6ka2	1.61529e-178	0.410896	0.171	0.044	3.45817e-174	3
Gm14005	5.7564e-178	0.571686	0.382	0.184	1.23239e-173	3
Rabgef1	2.0148e-177	0.504446	0.735	0.56	4.31349e-173	3
Cd274	2.55074e-175	0.599783	0.673	0.48	5.46089e-171	3
Rab8b	2.24368e-171	0.41236	0.876	0.728	4.80348e-167	3
Vps4b	3.17384e-170	0.518721	0.635	0.448	6.79487e-166	3
Rnf144a	5.06805e-167	0.487598	0.211	0.067	1.08502e-162	3
Lcp2	5.68776e-167	0.497586	0.686	0.501	1.21769e-162	3
Suco	2.54721e-165	0.486839	0.642	0.44	5.45332e-161	3
Fgr	8.00059e-163	0.501154	0.583	0.378	1.71285e-158	3
Snx10	5.42146e-161	0.531236	0.6	0.409	1.16068e-156	3
Ccl6	1.92782e-160	0.374775	0.861	0.681	4.12727e-156	3
Hsd11b1	1.00619e-159	0.369944	0.142	0.035	2.15416e-155	3
F630028O10Rik	1.06995e-156	0.510439	0.265	0.102	2.29066e-152	3
Qsox1	3.97334e-154	0.647653	0.35	0.173	8.50653e-150	3
Rflnb	1.68815e-153	0.338967	0.12	0.027	3.61417e-149	3
Optn	2.37767e-153	0.403363	0.244	0.09	5.09035e-149	3
Zfp608	9.7474e-153	0.5241	0.328	0.149	2.08682e-148	3
Traf1	1.10804e-152	0.635427	0.653	0.49	2.37221e-148	3
Irak2	5.24981e-152	0.411198	0.727	0.561	1.12393e-147	3
Arid5b	8.14281e-152	0.623033	0.533	0.344	1.74329e-147	3
Zc3h12a	2.09166e-151	0.497485	0.691	0.538	4.47803e-147	3
Itgam	1.4966e-150	0.35186	0.863	0.67	3.20407e-146	3
Adipor1	2.05406e-150	0.458263	0.661	0.491	4.39753e-146	3
AA467197	3.67215e-150	0.438832	0.422	0.216	7.86171e-146	3
9830107B12Rik	3.53034e-149	0.260347	0.103	0.021	7.5581e-145	3
4833407H14Rik	3.37053e-148	0.369017	0.429	0.215	7.21596e-144	3
Eif1	6.95168e-146	0.283547	0.957	0.853	1.48829e-141	3
Atp6v1e1	3.49454e-145	0.483601	0.772	0.632	7.48147e-141	3
Inpp1	9.117e-144	0.442529	0.182	0.059	1.95186e-139	3
Tmem38b	2.19458e-143	0.470317	0.37	0.188	4.69838e-139	3
Litaf	3.01428e-141	0.291091	0.941	0.815	6.45327e-137	3
Rasip1	3.30591e-141	0.394308	0.23	0.084	7.07763e-137	3
Fgd3	2.36139e-140	0.448514	0.371	0.186	5.0555e-136	3
S100a6	7.09731e-138	0.490738	0.933	0.871	1.51946e-133	3
Tgif1	2.45063e-134	0.366595	0.833	0.72	5.24655e-130	3
Lipg	1.29776e-131	0.322941	0.106	0.024	2.77838e-127	3
Tgm2	1.08595e-129	0.407313	0.75	0.6	2.3249e-125	3
Slc16a3	2.82426e-129	0.408784	0.491	0.296	6.04647e-125	3
Csf1	3.89407e-129	0.432027	0.414	0.219	8.33681e-125	3
Csf2ra	2.41959e-128	0.303415	0.849	0.714	5.18011e-124	3
Tyrobp	4.20951e-127	0.253291	0.973	0.871	9.01214e-123	3
Msrb1	1.02145e-126	0.438958	0.627	0.464	2.18681e-122	3
Il23a	2.2693e-126	0.572044	0.208	0.077	4.85835e-122	3
Il18rap	2.33877e-126	0.367895	0.282	0.123	5.00707e-122	3
Klf7	2.56227e-125	0.484347	0.394	0.22	5.48555e-121	3
Zswim4	2.17928e-123	0.429474	0.607	0.446	4.66561e-119	3
Syne1	2.69838e-123	0.363924	0.185	0.064	5.77697e-119	3
2010005H15Rik	1.29698e-122	0.747365	0.129	0.036	2.7767e-118	3
Cflar	9.011e-122	0.376659	0.784	0.633	1.92917e-117	3
Zfp263	1.12465e-121	0.499733	0.417	0.249	2.40777e-117	3
Mapk13	3.4363e-121	0.30204	0.126	0.035	7.35677e-117	3
Tes	4.3586e-121	0.527657	0.564	0.408	9.33132e-117	3
Birc3	6.58448e-121	0.410541	0.574	0.406	1.40967e-116	3
Ptgs2os2	9.70353e-121	0.330962	0.253	0.103	2.07743e-116	3
Tlr13	1.23937e-118	0.474511	0.413	0.24	2.65336e-114	3
Gsap	4.45817e-118	0.420621	0.322	0.164	9.5445e-114	3
Fmnl1	7.30802e-118	0.382401	0.676	0.535	1.56457e-113	3
Zyx	1.27531e-117	0.492876	0.662	0.534	2.73032e-113	3
Dhrs9	1.38802e-117	0.368473	0.236	0.096	2.9716e-113	3
Snx20	8.62199e-117	0.374072	0.542	0.365	1.84588e-112	3
Gm26809	1.235e-116	0.590892	0.224	0.092	2.64401e-112	3
Fam134b	2.80775e-115	0.415872	0.482	0.303	6.01111e-111	3
Pdlim7	3.46578e-115	0.413743	0.345	0.181	7.4199e-111	3
Klf2	1.77606e-114	0.363165	0.597	0.409	3.80237e-110	3
A530064D06Rik	2.97435e-114	0.364954	0.209	0.083	6.36779e-110	3
Stfa2	8.40493e-112	1.1904	0.135	0.042	1.79941e-107	3
F3	5.6729e-110	0.362298	0.12	0.034	1.21451e-105	3
Chd7	7.92772e-107	0.395284	0.582	0.421	1.69725e-102	3
Diaph1	7.95469e-107	0.345738	0.708	0.579	1.70302e-102	3
Slc31a2	9.76203e-107	0.478827	0.372	0.216	2.08995e-102	3
Tarm1	5.71222e-105	0.460937	0.234	0.106	1.22293e-100	3
St3gal5	1.41936e-104	0.415764	0.202	0.083	3.0387e-100	3
Zcchc6	3.47161e-104	0.405747	0.527	0.376	7.43236e-100	3
Nktr	4.83569e-103	0.585132	0.548	0.414	1.03527e-98	3
Isg20	6.13606e-103	0.357512	0.31	0.157	1.31367e-98	3
Csf3	1.02365e-102	0.814884	0.24	0.113	2.19154e-98	3
Eea1	1.82845e-102	0.505244	0.547	0.409	3.91453e-98	3
Il16	9.27312e-102	0.290909	0.13	0.041	1.98528e-97	3
Nfe2l2	5.93522e-101	0.282984	0.814	0.672	1.27067e-96	3
Sycp2	3.39729e-100	0.315756	0.121	0.036	7.27327e-96	3
Spp1	3.84798e-100	0.817903	0.62	0.484	8.23813e-96	3
Tgoln1	2.85348e-99	0.313451	0.776	0.671	6.10901e-95	3
Lasp1	3.99602e-99	0.39277	0.702	0.585	8.55509e-95	3
Rhov	2.18855e-97	0.420013	0.252	0.121	4.68546e-93	3
Rasa2	2.6004e-95	0.476709	0.447	0.297	5.56719e-91	3
Pwp1	4.81304e-95	0.54557	0.232	0.111	1.03042e-90	3
Lyst	1.65542e-94	0.387629	0.369	0.214	3.54408e-90	3
Slc9a3r1	3.4796e-94	0.44623	0.481	0.341	7.44948e-90	3
Lamp2	2.94264e-93	0.342879	0.838	0.715	6.2999e-89	3
Icosl	4.40954e-93	0.528333	0.33	0.19	9.44039e-89	3
Gtf2ird2	2.12283e-92	0.299068	0.156	0.059	4.54476e-88	3
Acta2	2.37619e-92	0.321022	0.14	0.049	5.08718e-88	3
Rhog	5.23387e-92	0.265379	0.873	0.795	1.12052e-87	3
Serpinb2	3.65872e-91	0.758022	0.19	0.081	7.83295e-87	3
Erbin	2.86003e-89	0.393599	0.632	0.521	6.12303e-85	3
Tnip1	2.91803e-89	0.393238	0.56	0.43	6.24721e-85	3
Neat1	3.19231e-89	0.313808	0.613	0.477	6.83441e-85	3
Cpne2	5.04099e-87	0.413587	0.457	0.319	1.07922e-82	3
Dmxl2	3.86095e-86	0.413124	0.341	0.202	8.26591e-82	3
Slc25a37	5.25791e-85	0.430367	0.415	0.275	1.12567e-80	3
Tnfaip2	2.36546e-84	0.350139	0.774	0.66	5.06422e-80	3
Pi16	3.64267e-84	0.290322	0.151	0.058	7.79859e-80	3
App	1.73833e-82	0.268419	0.826	0.661	3.72159e-78	3
Ostf1	2.47289e-81	0.35195	0.683	0.596	5.29422e-77	3
E330009J07Rik	2.75903e-81	0.355022	0.188	0.084	5.90681e-77	3
Noct	4.69e-81	0.434773	0.487	0.356	1.00408e-76	3
Mboat7	1.09885e-80	0.440326	0.358	0.23	2.35252e-76	3
Txnip	3.40266e-80	0.291568	0.407	0.256	7.28476e-76	3
Trpm2	5.69874e-80	0.287782	0.161	0.065	1.22004e-75	3
Bcl2l1	6.51995e-80	0.402823	0.382	0.245	1.39586e-75	3
Sh2b2	1.83029e-79	0.379803	0.397	0.261	3.91846e-75	3
Syk	4.36892e-79	0.267067	0.741	0.613	9.35343e-75	3
Il10ra	1.5288e-78	0.358744	0.389	0.254	3.27301e-74	3
Sephs2	2.14351e-78	0.286037	0.178	0.078	4.58904e-74	3
Tlr2	4.87254e-78	0.294632	0.662	0.508	1.04316e-73	3
Actr3	1.97442e-77	0.301234	0.883	0.767	4.22703e-73	3
Gpat3	4.43533e-77	0.352009	0.231	0.117	9.49559e-73	3
Pygl	5.77826e-77	0.423861	0.324	0.198	1.23707e-72	3
Cass4	9.61536e-77	0.35562	0.2	0.095	2.05855e-72	3
Pilrb1	1.24648e-76	0.256115	0.17	0.073	2.66858e-72	3
Nadk	1.30123e-76	0.406745	0.45	0.328	2.7858e-72	3
Tax1bp1	2.47712e-76	0.298026	0.804	0.716	5.30326e-72	3
Sec22c	2.62395e-75	0.291123	0.165	0.07	5.61761e-71	3
Icam1	1.17177e-74	0.423152	0.285	0.164	2.50865e-70	3
Ralgapa1	8.81879e-74	0.373474	0.233	0.122	1.88802e-69	3
Steap4	5.72999e-73	0.2641	0.139	0.054	1.22673e-68	3
Ccdc88b	9.31503e-73	0.263853	0.146	0.06	1.99426e-68	3
Inhba	1.31297e-72	0.271492	0.29	0.161	2.81094e-68	3
Abtb2	2.58697e-72	0.326241	0.334	0.203	5.53844e-68	3
Arrdc4	9.62479e-72	0.412585	0.362	0.237	2.06057e-67	3
Gm5416	4.04312e-71	0.512657	0.107	0.037	8.65592e-67	3
Msra	4.11231e-71	0.340118	0.182	0.086	8.80405e-67	3
4932438A13Rik	4.41476e-71	0.394293	0.406	0.278	9.45157e-67	3
R3hdm4	9.35793e-71	0.625589	0.392	0.292	2.00344e-66	3
Fam107b	1.52479e-69	0.37317	0.586	0.47	3.26443e-65	3
Ddx6	2.04783e-69	0.312773	0.71	0.633	4.3842e-65	3
Carhsp1	3.20847e-69	0.357587	0.309	0.188	6.86901e-65	3
Ndel1	7.95625e-67	0.284327	0.674	0.581	1.70335e-62	3
Igkc	2.22324e-66	0.333577	0.023	0.134	4.75973e-62	3
Larp4b	3.94196e-66	0.581163	0.467	0.377	8.43935e-62	3
Alox5ap	7.76765e-66	0.388235	0.783	0.697	1.66298e-61	3
Nod1	1.27999e-65	0.323138	0.195	0.097	2.74032e-61	3
Smim3	2.8375e-65	0.315939	0.669	0.559	6.07481e-61	3
Nab1	1.08044e-63	0.317589	0.543	0.442	2.31312e-59	3
Hif1a	1.68867e-63	0.29421	0.609	0.501	3.61528e-59	3
Lilra6	3.20772e-62	0.300633	0.18	0.087	6.86741e-58	3
Pbx1	2.25079e-61	0.313109	0.182	0.09	4.81871e-57	3
Chst11	2.81649e-61	0.30824	0.293	0.176	6.02982e-57	3
AI839979	5.98161e-61	0.296959	0.166	0.079	1.2806e-56	3
Gda	9.18116e-60	0.297502	0.603	0.486	1.96559e-55	3
Sra1	1.55315e-59	0.36513	0.491	0.393	3.32514e-55	3
C3	1.89527e-59	0.287392	0.363	0.242	4.05759e-55	3
Samd9l	6.38411e-58	0.365049	0.311	0.199	1.36677e-53	3
Notch2	7.03688e-58	0.331353	0.516	0.42	1.50652e-53	3
Alox5	2.44759e-57	0.263551	0.168	0.082	5.24005e-53	3
Basp1	2.59157e-57	0.342253	0.717	0.631	5.54829e-53	3
Selenok	4.36448e-57	0.276519	0.646	0.569	9.34392e-53	3
Sesn2	2.16919e-56	0.251724	0.157	0.075	4.64401e-52	3
Ggct	3.29697e-56	0.327236	0.169	0.084	7.05848e-52	3
Hck	1.40438e-55	0.383522	0.416	0.316	3.00663e-51	3
Wbp1l	1.63777e-55	0.321005	0.276	0.172	3.50631e-51	3
Bcl2a1a	8.42663e-55	0.37712	0.222	0.126	1.80406e-50	3
Pag1	1.82862e-54	0.308106	0.242	0.142	3.91489e-50	3
Cdc42ep2	2.66899e-52	0.393545	0.238	0.143	5.71404e-48	3
Phlda1	3.13819e-51	0.282548	0.568	0.453	6.71855e-47	3
Sat1	3.26754e-51	0.271979	0.763	0.685	6.99547e-47	3
Ubap1	1.27848e-50	0.317125	0.372	0.272	2.73711e-46	3
Pik3ap1	2.69709e-50	0.282208	0.221	0.128	5.7742e-46	3
Hilpda	3.55761e-49	0.465881	0.648	0.587	7.61648e-45	3
Gmfg	1.70439e-48	0.3178	0.385	0.288	3.64892e-44	3
Cd69	3.85468e-48	0.3653	0.244	0.149	8.25249e-44	3
Lrrc25	2.20778e-47	0.346073	0.365	0.269	4.72664e-43	3
Sntb2	1.08165e-46	0.357621	0.319	0.224	2.3157e-42	3
Mbd2	3.9457e-46	0.355861	0.417	0.334	8.44734e-42	3
Svil	4.13134e-45	0.305444	0.31	0.213	8.84479e-41	3
Casp4	7.22779e-45	0.337532	0.467	0.381	1.5474e-40	3
Alas1	1.06297e-44	0.337827	0.263	0.173	2.27571e-40	3
Hspa4l	1.18999e-44	0.433973	0.242	0.154	2.54764e-40	3
Lims1	2.0851e-44	0.382219	0.423	0.346	4.464e-40	3
Cks2	7.3261e-44	0.353902	0.343	0.247	1.56845e-39	3
Hdac4	1.47014e-43	0.272207	0.193	0.111	3.14742e-39	3
Dopey2	2.40157e-43	0.252034	0.191	0.109	5.14152e-39	3
Rap2c	3.47815e-43	0.358753	0.454	0.379	7.44637e-39	3
Bcl2a1b	2.67193e-42	0.324146	0.323	0.231	5.72035e-38	3
Fbxl5	8.18008e-42	0.33262	0.326	0.236	1.75127e-37	3
Borcs6	8.56597e-42	0.254516	0.17	0.095	1.83389e-37	3
Ninj1	2.43886e-41	0.275694	0.535	0.458	5.22135e-37	3
Ciapin1	2.04676e-40	0.368206	0.261	0.178	4.38191e-36	3
Coro1a	3.6716e-40	0.270612	0.611	0.537	7.86052e-36	3
Ralgds	7.66373e-40	0.363124	0.372	0.294	1.64073e-35	3
Hcls1	1.55987e-39	0.302452	0.454	0.385	3.33953e-35	3
Arih2	5.39267e-39	0.276893	0.363	0.275	1.15452e-34	3
Ccni	7.96144e-37	0.287405	0.506	0.444	1.70446e-32	3
Mrpl33	1.38094e-36	0.284193	0.459	0.393	2.95646e-32	3
Tmcc1	2.14844e-35	0.28385	0.214	0.138	4.59959e-31	3
Flot1	3.21024e-35	0.30548	0.284	0.205	6.8728e-31	3
Cox17	8.94564e-35	0.267146	0.418	0.347	1.91517e-30	3
Nabp1	1.37572e-33	0.277066	0.325	0.242	2.94529e-29	3
Atp11a	1.45156e-33	0.257689	0.149	0.086	3.10765e-29	3
Tsc22d4	3.87785e-32	0.347751	0.339	0.272	8.30208e-28	3
Lysmd3	4.09156e-32	0.276844	0.271	0.196	8.75961e-28	3
Kdm5b	6.35834e-31	0.287801	0.185	0.118	1.36126e-26	3
Nt5e	7.20766e-30	0.261382	0.127	0.071	1.54309e-25	3
Sqor	1.7885e-28	0.257613	0.148	0.091	3.829e-24	3
Kmt5a	4.17715e-28	0.35088	0.383	0.326	8.94286e-24	3
P2ry2	1.17681e-27	0.257457	0.197	0.132	2.51943e-23	3
Chic2	2.90715e-26	0.349343	0.4	0.357	6.22391e-22	3
Dhrs7	1.52733e-25	0.298612	0.211	0.151	3.26987e-21	3
Atxn10	3.0787e-25	0.29164	0.22	0.162	6.59119e-21	3
Atp11b	3.42083e-25	0.25289	0.362	0.3	7.32367e-21	3
Ccng2	1.4814e-23	0.251898	0.254	0.193	3.17153e-19	3
Hgsnat	1.90644e-19	0.323947	0.275	0.22	4.0815e-15	3
Acvrl1	9.41519e-18	0.34295	0.13	0.089	2.0157e-13	3
Mgst1	1.24677e-15	0.299877	0.197	0.152	2.66921e-11	3
Gng12	6.73171e-15	0.27091	0.309	0.274	1.44119e-10	3
March6	4.25623e-14	0.271774	0.274	0.239	9.11217e-10	3
Dstn	9.63132e-10	0.333126	0.235	0.212	2.06197e-05	3
Chka	1.34214e-05	0.314039	0.268	0.257	0.287339	3
Cpeb4	0.00340599	0.295644	0.366	0.386	1	3
Ccl8	0	2.33791	0.652	0.157	0	4
C1qc	0	1.85325	0.968	0.341	0	4
Apoe	0	1.80995	0.999	0.667	0	4
Selenop	0	1.80722	0.844	0.161	0	4
C1qa	0	1.69332	0.932	0.239	0	4
C1qb	0	1.65007	0.989	0.465	0	4
Mrc1	0	1.63482	0.944	0.294	0	4
Ms4a7	0	1.51544	0.898	0.25	0	4
Cbr2	0	1.51053	0.66	0.141	0	4
Gdf15	0	1.43922	0.723	0.205	0	4
Igf1	0	1.39727	0.638	0.066	0	4
Cd163	0	1.36565	0.306	0.057	0	4
Glul	0	1.3497	0.95	0.436	0	4
Pf4	0	1.33121	0.932	0.369	0	4
Itm2b	0	1.32366	0.994	0.72	0	4
Hspa1b	0	1.28266	0.691	0.291	0	4
Gas6	0	1.28127	0.647	0.07	0	4
Ctsb	0	1.27501	0.999	0.886	0	4
Timp2	0	1.26942	0.883	0.285	0	4
Serpinb6a	0	1.26099	0.701	0.135	0	4
F13a1	0	1.25626	0.85	0.294	0	4
Ccl7	0	1.25062	0.745	0.285	0	4
Hspa1a	0	1.23574	0.767	0.299	0	4
Cd36	0	1.2313	0.684	0.185	0	4
Clec10a	0	1.23049	0.494	0.125	0	4
Fosb	0	1.22372	0.955	0.572	0	4
Wwp1	0	1.22326	0.711	0.13	0	4
Fcrls	0	1.20351	0.61	0.105	0	4
Rnase4	0	1.19477	0.73	0.15	0	4
Trem2	0	1.19308	0.817	0.247	0	4
Klf4	0	1.18629	0.873	0.353	0	4
Pmp22	0	1.1798	0.6	0.111	0	4
Lgmn	0	1.17809	0.956	0.412	0	4
Mafb	0	1.15622	0.849	0.275	0	4
C3ar1	0	1.15347	0.861	0.249	0	4
Lyz2	0	1.15227	0.998	0.88	0	4
Fcgrt	0	1.14214	0.678	0.142	0	4
Fcgr2b	0	1.13929	0.933	0.392	0	4
Adgre1	0	1.09902	0.835	0.253	0	4
Igfbp4	0	1.09589	0.608	0.102	0	4
Fos	0	1.0816	0.874	0.504	0	4
Lipa	0	1.06159	0.799	0.276	0	4
Maf	0	1.05114	0.814	0.228	0	4
Ifi207	0	1.04976	0.899	0.369	0	4
Stab1	0	1.04028	0.779	0.197	0	4
Ly86	0	1.03701	0.825	0.264	0	4
Dab2	0	1.03117	0.889	0.336	0	4
Psap	0	1.03071	0.991	0.743	0	4
Snx5	0	1.02882	0.892	0.358	0	4
Lpl	0	1.01558	0.538	0.143	0	4
Ehd4	0	1.01213	0.826	0.277	0	4
C4b	0	1.00168	0.264	0.039	0	4
Grn	0	0.990425	0.986	0.614	0	4
Hbegf	0	0.989526	0.493	0.106	0	4
Ctss	0	0.985665	0.995	0.717	0	4
Lamp1	0	0.984725	0.897	0.423	0	4
Hexa	0	0.977496	0.875	0.361	0	4
Ctsl	0	0.961564	0.922	0.455	0	4
Hmox1	0	0.943692	0.975	0.696	0	4
Ccl12	0	0.941553	0.377	0.099	0	4
Ms4a6d	0	0.938274	0.894	0.352	0	4
Mt1	0	0.938203	0.966	0.649	0	4
Gpnmb	0	0.926472	0.549	0.187	0	4
Myo5a	0	0.917418	0.777	0.259	0	4
Cd63	0	0.91709	0.962	0.529	0	4
Serinc3	0	0.916627	0.975	0.718	0	4
Tns1	0	0.91472	0.544	0.092	0	4
Cfh	0	0.907835	0.357	0.082	0	4
Clec4a1	0	0.895314	0.844	0.303	0	4
Sdc4	0	0.887346	0.893	0.414	0	4
Egr1	0	0.883605	0.803	0.48	0	4
Csf1r	0	0.872574	0.956	0.507	0	4
Nrp1	0	0.872088	0.59	0.102	0	4
Hpgds	0	0.863905	0.515	0.072	0	4
Ednrb	0	0.859566	0.409	0.124	0	4
Ms4a6c	0	0.853225	0.911	0.38	0	4
Abhd12	0	0.846458	0.748	0.234	0	4
Creg1	0	0.845062	0.774	0.332	0	4
Lyve1	0	0.844045	0.16	0.008	0	4
Ctsc	0	0.843088	0.922	0.458	0	4
Unc93b1	0	0.836434	0.858	0.337	0	4
Emp1	0	0.833737	0.932	0.495	0	4
Rab7b	0	0.827681	0.763	0.276	0	4
Ms4a6b	0	0.801473	0.744	0.258	0	4
Ccl2	0	0.797947	0.721	0.321	0	4
Laptm4a	0	0.79391	0.898	0.437	0	4
Vcam1	0	0.786033	0.218	0.038	0	4
Rgl1	0	0.783692	0.695	0.258	0	4
Cd68	0	0.783336	0.974	0.686	0	4
Aldh2	0	0.779474	0.758	0.296	0	4
Pld3	0	0.757553	0.733	0.27	0	4
Cndp2	0	0.756901	0.854	0.356	0	4
Tmem37	0	0.748021	0.496	0.098	0	4
Asah1	0	0.745537	0.781	0.296	0	4
Atp6v1a	0	0.744332	0.902	0.467	0	4
Man1c1	0	0.739433	0.544	0.113	0	4
Lgals3bp	0	0.737803	0.76	0.302	0	4
Ctsa	0	0.736792	0.786	0.313	0	4
Ctsd	0	0.736029	0.905	0.55	0	4
Aif1	0	0.733284	0.738	0.26	0	4
Rgs10	0	0.732813	0.757	0.281	0	4
Slc9a9	0	0.732101	0.489	0.084	0	4
Man1a	0	0.725791	0.686	0.247	0	4
Akr1a1	0	0.725447	0.902	0.452	0	4
Rasgef1b	0	0.723834	0.607	0.212	0	4
Abca9	0	0.721307	0.43	0.067	0	4
Tmem176b	0	0.713605	0.627	0.235	0	4
Fabp5	0	0.712468	0.618	0.242	0	4
Scpep1	0	0.710744	0.86	0.382	0	4
Clec4a3	0	0.710066	0.732	0.266	0	4
Frmd4b	0	0.70847	0.537	0.113	0	4
Mertk	0	0.705726	0.468	0.065	0	4
Cd81	0	0.701731	0.361	0.081	0	4
Sh3bgrl	0	0.689452	0.834	0.367	0	4
Cln8	0	0.689221	0.685	0.229	0	4
Tpp1	0	0.687883	0.747	0.285	0	4
Snx2	0	0.686747	0.663	0.246	0	4
Cd83	0	0.685957	0.779	0.354	0	4
Tmem106a	0	0.681367	0.606	0.179	0	4
Nr1d1	0	0.677198	0.478	0.111	0	4
Dhrs3	0	0.677015	0.603	0.172	0	4
Ctsh	0	0.676392	0.819	0.366	0	4
Rnf130	0	0.675363	0.815	0.363	0	4
Aplp2	0	0.670491	0.753	0.337	0	4
Clta	0	0.661255	0.907	0.519	0	4
Tnfsf12	0	0.659221	0.573	0.165	0	4
Lmna	0	0.658612	0.898	0.472	0	4
Gstm1	0	0.650524	0.528	0.15	0	4
Gltp	0	0.650145	0.735	0.305	0	4
Hfe	0	0.643284	0.49	0.111	0	4
Zfand5	0	0.639522	0.924	0.598	0	4
Vat1	0	0.63885	0.716	0.276	0	4
Blvrb	0	0.638699	0.478	0.112	0	4
Mt2	0	0.636608	0.408	0.133	0	4
Ap1b1	0	0.635281	0.508	0.13	0	4
Hacd4	0	0.634703	0.532	0.156	0	4
Lrp6	0	0.634515	0.441	0.099	0	4
Slc48a1	0	0.630847	0.496	0.173	0	4
Mtss1	0	0.629344	0.54	0.157	0	4
Prdx1	0	0.626239	0.929	0.539	0	4
Rhob	0	0.623855	0.787	0.402	0	4
Anxa5	0	0.617646	0.927	0.493	0	4
Pnp	0	0.616453	0.735	0.368	0	4
Naa50	0	0.609909	0.783	0.343	0	4
Trf	0	0.601319	0.546	0.16	0	4
Gpx1	0	0.597469	0.929	0.536	0	4
Cd38	0	0.596144	0.454	0.124	0	4
Abca1	0	0.595822	0.86	0.44	0	4
Tmem86a	0	0.595476	0.405	0.086	0	4
Dse	0	0.587546	0.543	0.167	0	4
Cebpa	0	0.584722	0.542	0.175	0	4
Ms4a14	0	0.582245	0.402	0.074	0	4
Itsn1	0	0.578666	0.436	0.099	0	4
Gns	0	0.577543	0.773	0.331	0	4
Hspa8	0	0.576436	0.974	0.674	0	4
Cd48	0	0.576388	0.622	0.229	0	4
Rnf150	0	0.575795	0.376	0.064	0	4
Ftl1	0	0.575726	0.998	0.97	0	4
Cd93	0	0.572924	0.708	0.316	0	4
Ly9	0	0.571312	0.439	0.124	0	4
Eif1a	0	0.564997	0.658	0.282	0	4
Tceal9	0	0.564571	0.579	0.21	0	4
Cst3	0	0.563641	0.993	0.763	0	4
Selenof	0	0.561485	0.804	0.378	0	4
Sdcbp	0	0.555456	0.957	0.732	0	4
Idh1	0	0.555286	0.459	0.121	0	4
Tgfbr2	0	0.552516	0.575	0.196	0	4
Plin2	0	0.551508	0.883	0.532	0	4
Rab11fip5	0	0.547491	0.414	0.09	0	4
Cybb	0	0.547475	0.845	0.392	0	4
Tlr7	0	0.542969	0.438	0.108	0	4
Npc2	0	0.540606	0.964	0.606	0	4
Gdpd1	0	0.536777	0.319	0.05	0	4
Leprot	0	0.535135	0.591	0.225	0	4
Ncl	0	0.533606	0.932	0.566	0	4
Pros1	0	0.533146	0.307	0.074	0	4
Fcna	0	0.53289	0.182	0.021	0	4
Rab1	0	0.532612	0.893	0.566	0	4
Cyb5a	0	0.53143	0.581	0.22	0	4
Serpinb8	0	0.531216	0.453	0.157	0	4
Adam15	0	0.528597	0.632	0.247	0	4
Sash1	0	0.527809	0.469	0.136	0	4
Ecm1	0	0.526502	0.649	0.271	0	4
Blnk	0	0.524796	0.405	0.095	0	4
Slamf7	0	0.524765	0.489	0.165	0	4
Bag3	0	0.523006	0.525	0.206	0	4
Adam9	0	0.521691	0.602	0.228	0	4
Fcgr3	0	0.518401	0.844	0.441	0	4
Fxyd2	0	0.51838	0.241	0.036	0	4
Aoah	0	0.514775	0.391	0.093	0	4
Cmtm3	0	0.511386	0.56	0.187	0	4
Nrp2	0	0.510808	0.617	0.225	0	4
Ptpn18	0	0.505203	0.593	0.229	0	4
Lair1	0	0.503897	0.391	0.105	0	4
Slc11a2	0	0.503517	0.557	0.221	0	4
Abl2	0	0.501957	0.574	0.233	0	4
Clec4a2	0	0.501935	0.704	0.305	0	4
Ap2m1	0	0.498914	0.738	0.357	0	4
Cd302	0	0.498867	0.488	0.151	0	4
Tcf4	0	0.498835	0.563	0.207	0	4
Snx3	0	0.498193	0.876	0.52	0	4
Oxct1	0	0.497639	0.505	0.175	0	4
Nxpe5	0	0.495075	0.335	0.07	0	4
Itga9	0	0.494068	0.309	0.052	0	4
Sptssa	0	0.492281	0.495	0.172	0	4
Mfsd1	0	0.491994	0.805	0.412	0	4
Hprt	0	0.491633	0.608	0.246	0	4
Snx8	0	0.490896	0.531	0.19	0	4
Tmem59	0	0.489787	0.7	0.33	0	4
Myof	0	0.48649	0.479	0.158	0	4
S100a1	0	0.484086	0.459	0.147	0	4
Mfsd11	0	0.478829	0.391	0.098	0	4
Ahnak	0	0.477459	0.968	0.67	0	4
Atp6v1h	0	0.477198	0.665	0.297	0	4
Ucp2	0	0.477034	0.979	0.797	0	4
Tubb6	0	0.476426	0.699	0.325	0	4
Pla2g7	0	0.47591	0.804	0.403	0	4
Selenow	0	0.475428	0.81	0.4	0	4
Rcan1	0	0.475024	0.317	0.09	0	4
Syngr1	0	0.472763	0.299	0.055	0	4
Nr1d2	0	0.472066	0.438	0.134	0	4
Cd84	0	0.471149	0.679	0.287	0	4
Rab3il1	0	0.470174	0.346	0.074	0	4
Stard8	0	0.468266	0.269	0.041	0	4
Gusb	0	0.46679	0.589	0.233	0	4
Tmem50a	0	0.466463	0.794	0.411	0	4
Npm1	0	0.465444	0.904	0.473	0	4
Smpdl3a	0	0.464005	0.621	0.266	0	4
Rps29	0	0.462199	0.98	0.74	0	4
Nrros	0	0.460482	0.756	0.376	0	4
Ptms	0	0.460161	0.851	0.449	0	4
Fkbp5	0	0.459941	0.373	0.099	0	4
Lgals1	0	0.458324	0.905	0.511	0	4
Pltp	0	0.455231	0.331	0.067	0	4
Mcfd2	0	0.452808	0.477	0.163	0	4
Eid1	0	0.450796	0.639	0.28	0	4
2610507B11Rik	0	0.450663	0.497	0.182	0	4
Rragc	0	0.450616	0.728	0.348	0	4
Gna12	0	0.44955	0.372	0.094	0	4
Rin2	0	0.444542	0.338	0.094	0	4
Pld4	0	0.443881	0.602	0.24	0	4
Mpp1	0	0.442205	0.638	0.263	0	4
Dram2	0	0.441114	0.414	0.119	0	4
Pepd	0	0.440447	0.409	0.139	0	4
Cd180	0	0.439472	0.456	0.156	0	4
Smagp	0	0.43896	0.272	0.035	0	4
Pid1	0	0.437476	0.643	0.27	0	4
Renbp	0	0.436791	0.451	0.153	0	4
Tmem8	0	0.436368	0.325	0.076	0	4
Ctnnd1	0	0.43176	0.346	0.087	0	4
Ap2a2	0	0.431243	0.484	0.177	0	4
Tspan3	0	0.426307	0.575	0.224	0	4
Comt	0	0.425247	0.305	0.078	0	4
Vwa5a	0	0.424132	0.437	0.148	0	4
P2rx4	0	0.419444	0.431	0.146	0	4
Dpp7	0	0.417132	0.451	0.149	0	4
Idh2	0	0.416876	0.324	0.094	0	4
Cmklr1	0	0.41557	0.411	0.131	0	4
Slc43a2	0	0.414387	0.551	0.22	0	4
P2ry12	0	0.41213	0.282	0.048	0	4
Gpx3	0	0.410178	0.22	0.038	0	4
Lifr	0	0.409601	0.28	0.072	0	4
Ang	0	0.409321	0.265	0.048	0	4
Slc35f5	0	0.408331	0.341	0.103	0	4
Srgap2	0	0.407824	0.485	0.172	0	4
Acp2	0	0.407152	0.414	0.139	0	4
Cat	0	0.406223	0.327	0.091	0	4
Stard3nl	0	0.401944	0.423	0.149	0	4
Hpse	0	0.401733	0.313	0.085	0	4
Sorbs3	0	0.400679	0.24	0.026	0	4
Lima1	0	0.398546	0.28	0.065	0	4
Dusp7	0	0.395947	0.341	0.1	0	4
Npl	0	0.390643	0.227	0.028	0	4
Plod1	0	0.390535	0.369	0.117	0	4
B2m	0	0.387578	0.99	0.925	0	4
Slc29a1	0	0.382599	0.348	0.096	0	4
Slco2b1	0	0.380825	0.202	0.02	0	4
Wls	0	0.377725	0.392	0.128	0	4
Pla2g15	0	0.37738	0.315	0.078	0	4
Atp13a2	0	0.375673	0.374	0.118	0	4
Lmo2	0	0.371888	0.322	0.092	0	4
Abcc3	0	0.371824	0.307	0.082	0	4
Ophn1	0	0.371471	0.285	0.064	0	4
Prune2	0	0.369914	0.237	0.049	0	4
Sbf2	0	0.36662	0.273	0.055	0	4
St6gal1	0	0.365181	0.314	0.08	0	4
Tanc2	0	0.363518	0.219	0.041	0	4
Zcchc24	0	0.354765	0.263	0.062	0	4
Arhgap19	0	0.35455	0.227	0.026	0	4
Cp	0	0.349298	0.122	0.007	0	4
4931406C07Rik	0	0.346632	0.235	0.048	0	4
Tceal8	0	0.343463	0.282	0.073	0	4
Msr1	0	0.337367	0.699	0.286	0	4
Psd3	0	0.324843	0.195	0.026	0	4
Sult1a1	0	0.302538	0.162	0.015	0	4
Trpv4	0	0.29884	0.182	0.027	0	4
Reps2	0	0.292047	0.145	0.015	0	4
Zdhhc14	0	0.290164	0.182	0.03	0	4
Pcyox1	0	0.289496	0.232	0.051	0	4
Gpr34	0	0.277066	0.155	0.017	0	4
Hpgd	0	0.275546	0.129	0.015	0	4
Pdgfc	0	0.275075	0.167	0.014	0	4
Chp2	0	0.263806	0.106	0.003	0	4
Pcyt1a	5.40392e-308	0.457755	0.719	0.35	1.15692e-303	4
Arl6ip1	7.70512e-308	0.465218	0.825	0.456	1.64959e-303	4
Cd300c2	5.71493e-307	0.475187	0.549	0.224	1.22351e-302	4
Fblim1	3.42864e-306	0.315425	0.233	0.051	7.34037e-302	4
Stx7	3.16281e-305	0.427462	0.699	0.331	6.77125e-301	4
Plxnb2	1.06013e-303	0.390625	0.491	0.19	2.26964e-299	4
Snx6	2.75186e-302	0.447345	0.468	0.175	5.89147e-298	4
Atf3	9.9506e-302	0.74384	0.797	0.462	2.13032e-297	4
Dnase2a	1.4117e-301	0.389836	0.344	0.105	3.02232e-297	4
Tubb2a	6.95121e-299	0.419993	0.582	0.249	1.48818e-294	4
Man2b1	6.61367e-298	0.424215	0.702	0.34	1.41592e-293	4
Ap1s2	2.40058e-297	0.417844	0.499	0.195	5.1394e-293	4
Sgpp1	6.74475e-297	0.343089	0.261	0.065	1.44398e-292	4
Ephx1	2.31521e-294	0.272788	0.137	0.018	4.95664e-290	4
March1	4.37255e-293	0.337195	0.236	0.054	9.3612e-289	4
Glmp	4.61667e-293	0.41102	0.483	0.19	9.88384e-289	4
Eps15	1.30917e-291	0.417658	0.485	0.19	2.80281e-287	4
Apobec1	3.97906e-291	0.399455	0.418	0.148	8.51877e-287	4
Hint1	8.64387e-291	0.407071	0.66	0.304	1.85057e-286	4
Dynlt3	1.18743e-290	0.427852	0.486	0.192	2.54217e-286	4
Gdi2	2.93864e-289	0.416511	0.861	0.46	6.29133e-285	4
Dnase1l1	2.49936e-288	0.386715	0.449	0.17	5.35088e-284	4
Bst2	4.86185e-288	0.450371	0.575	0.252	1.04087e-283	4
Nfic	6.09756e-287	0.406546	0.356	0.114	1.30543e-282	4
Slc27a1	4.76652e-286	0.369372	0.341	0.107	1.02046e-281	4
Atp6ap2	6.29037e-286	0.426038	0.892	0.549	1.34671e-281	4
[truncated: 13,331 more rows]
